# Supplementary material for: Threefold coordinated germanium in a GeO2 melt
Source: Nat Commun. 2023 Nov 2;14:7008. doi: 10.1038/s41467-023-42890-3 (PMC10622558; doi:10.1038/s41467-023-42890-3)
Supplement: Supplementary file 4 — Source Data [file 41467_2023_42890_MOESM4_ESM.xlsx]

## Sheet: Figure 1
1350 K		1400 K		1450 K		1500 K
Raman shift	Intensity	Raman shift	Intensity	Raman shift	Intensity	Raman shift	Intensity
cm‒1	arb. units	cm‒1	arb. units	cm‒1	arb. units	cm‒1	arb. units
140.697	91.6667	140.805	-66.24	140.805	-289.914	140.805	-546.6
141.994	93.4444	142.102	-77.23	142.102	-291.508	142.102	-545.914
143.291	85.4444	143.399	-71.554	143.399	-285.923	143.399	-542.742
144.585	101.889	144.693	-76.322	144.693	-289.672	144.693	-545.472
145.882	105.889	145.99	-72.2	145.99	-288.393	145.99	-552.862
147.178	108.556	147.286	-74.746	147.286	-283.766	147.286	-548.758
148.474	117.889	148.582	-69.736	148.582	-287.993	148.582	-544.654
149.77	128.778	149.878	-65.615	149.878	-277.143	149.878	-538.377
151.064	138.111	151.172	-69.049	151.172	-281.13	151.172	-537.381
152.36	154.556	152.468	-57.595	152.468	-275.784	152.468	-530.482
153.656	177	153.763	-54.363	153.763	-271.396	153.763	-533.833
154.949	194.778	155.059	-60.242	155.059	-269.639	155.059	-528.799
156.244	223.222	156.352	-49.676	156.352	-267.884	156.352	-521.9
157.54	248.556	157.648	-56.444	157.648	-264.931	157.648	-522.766
158.835	271	158.943	-49.212	158.943	-267.961	158.943	-520.216
160.128	286.778	160.238	-47.535	160.238	-257.59	160.238	-516.113
161.423	285.667	161.531	-51.192	161.531	-261.098	161.531	-498.965
162.718	279	162.826	-41.515	162.826	-246.18	162.826	-502.937
164.01	283.889	164.12	-43.616	164.12	-250.885	164.12	-503.804
165.305	269	165.413	-38.162	165.413	-242.189	165.413	-506.533
166.6	250.111	166.707	-27.374	166.707	-248.809	166.707	-496.218
167.892	241.889	168.002	-30.364	168.002	-253.275	168.002	-508.577
169.186	235.222	169.296	-37.132	169.296	-240.51	169.296	-492.361
170.48	223	170.588	-33.233	170.588	-242.583	170.588	-488.567
171.772	215.667	171.882	-28.223	171.882	-241.306	171.882	-491.919
173.066	202.111	173.174	-27.658	173.174	-237.875	173.174	-486.573
174.357	205.889	174.467	-29.759	174.467	-243.298	174.467	-484.024
175.651	200.556	175.761	-24.304	175.761	-233.884	175.761	-489.859
176.945	197.889	177.052	-24.628	177.052	-239.546	177.052	-485.135
178.236	190.556	178.346	-28.951	178.346	-236.834	178.346	-492.213
179.529	193.667	179.639	-19.052	179.639	-233.641	179.639	-489.353
180.82	193.222	180.93	-16.042	180.93	-229.731	180.93	-476.863
182.113	195	182.223	-11.254	182.223	-214.813	182.223	-473.071
183.404	193.667	183.514	-0.022	183.514	-216.886	183.514	-470.52
184.697	197.444	184.807	0.321	184.807	-199.335	184.807	-448.713
185.99	207.444	186.1	16.887	186.1	-190.639	186.1	-429.08
187.28	217.889	187.39	29.008	187.39	-176.917	187.39	-411.621
188.572	227	188.682	32.24	188.682	-169.178	188.682	-414.972
189.862	227.444	189.972	42.361	189.972	-157.849	189.972	-406.209
191.155	235.444	191.265	58.482	191.265	-139.821	191.265	-394.341
192.445	243.889	192.554	65.492	192.554	-136.389	192.554	-382.474
193.737	252.778	193.846	72.058	193.846	-127.454	193.846	-366.257
195.026	269.667	195.136	92.845	195.136	-115.169	195.136	-350.662
196.318	277.889	196.428	100.078	196.428	-105.515	196.428	-354.012
197.607	287.444	197.717	108.865	197.717	-95.3827	197.717	-332.205
198.899	285.222	199.009	110.098	199.009	-92.6689	199.009	-337.42
200.188	297.222	200.298	114.885	200.298	-83.973	200.298	-329.901
201.479	303.222	201.589	126.562	201.589	-73.3623	201.589	-319.275
202.768	317.889	202.878	129.127	202.878	-80.2221	202.878	-313.929
204.057	309.222	204.169	135.026	204.169	-80.6195	204.169	-330.636
205.348	307.667	205.458	123.37	205.458	-72.4017	205.458	-321.253
206.636	313	206.749	131.046	206.749	-70.4062	206.749	-318.082
207.927	308.333	208.037	136.723	208.037	-74.8721	208.037	-329.819
209.215	302.778	209.328	138.177	209.328	-75.5096	209.328	-313.912
210.504	307.444	210.616	134.298	210.616	-79.7364	210.616	-323.787
211.794	303.222	211.906	139.086	211.906	-71.2795	211.906	-323.721
213.082	300.556	213.194	131.429	213.194	-77.8992	213.194	-329.246
214.372	299.444	214.482	132.439	214.482	-72.3144	214.482	-310.545
215.66	299	215.772	130.56	215.772	-77.4976	215.772	-310.479
216.947	299.444	217.059	127.57	217.059	-72.1518	217.059	-316.316
218.237	305.444	218.349	143.692	218.349	-70.1563	218.349	-314.387
219.524	299	219.636	130.035	219.636	-79.6481	219.636	-312.459
220.812	305.889	220.924	129.712	220.924	-72.1486	220.924	-311.15
222.101	297.444	222.213	135.166	222.213	-83.0759	222.213	-321.024
223.388	309	223.5	129.954	223.5	-69.8333	223.5	-328.413
224.675	301.667	224.787	139.853	224.787	-82.1961	224.787	-332.386
225.964	310.778	226.076	130.196	226.076	-79.2432	226.076	-328.282
227.25	309.889	227.362	121.428	227.362	-73.6584	227.362	-318.279
228.537	313.667	228.649	132.216	228.649	-76.9279	228.649	-321.008
229.826	323.667	229.938	135.226	229.938	-85.7014	229.938	-314.109
231.112	314.778	231.224	132.902	231.224	-74.3735	231.224	-315.908
232.398	326.111	232.51	143.024	232.51	-77.6429	232.51	-316.775
233.684	329	233.798	130.478	233.798	-77.5611	233.798	-326.338
234.972	341	235.084	131.71	235.084	-68.8651	235.084	-317.264
236.258	346.333	236.37	136.498	236.37	-79.3143	236.37	-305.706
237.544	345.222	237.656	137.286	237.656	-75.4041	237.656	-324.588
238.829	355.222	238.943	135.185	238.943	-79.87	238.943	-316.758
240.117	364.556	240.229	138.195	240.229	-71.8923	240.229	-314.829
241.402	368.778	241.514	136.538	241.514	-70.3749	241.514	-305.445
242.687	381.889	242.802	135.548	242.802	-75.081	242.802	-317.805
243.972	383.444	244.087	140.558	244.087	-75.2393	244.087	-317.739
245.26	387.889	245.372	140.457	245.372	-64.6286	245.372	-311.15
246.545	399.444	246.656	139.022	246.656	-68.6153	246.656	-319.161
247.829	412.556	247.941	137.366	247.941	-62.5523	247.941	-313.194
249.114	403.444	249.228	142.153	249.228	-69.6502	249.228	-301.948
250.398	405.444	250.512	144.274	250.512	-65.0228	250.512	-303.435
251.683	413.889	251.797	141.284	251.797	-60.1552	251.797	-302.127
252.969	403.444	253.081	138.517	253.081	-72.5191	253.081	-311.69
254.253	391.889	254.365	147.082	254.365	-59.7546	254.365	-307.898
255.537	389.444	255.651	144.981	255.651	-64.6986	255.651	-295.408
256.821	390.556	256.935	147.324	256.935	-64.1397	256.935	-299.07
258.105	376.333	258.219	141.668	258.219	-59.9904	258.219	-308.633
259.389	374.111	259.503	142.9	259.503	-58.9523	259.503	-310.742
260.672	374.556	260.786	149.243	260.786	-51.2126	260.786	-308.503
261.956	378.556	262.07	157.364	262.07	-65.2511	262.07	-302.847
263.241	367.444	263.353	144.152	263.353	-59.4272	263.353	-301.228
264.524	361.889	264.638	153.606	264.638	-55.517	264.638	-295.261
265.807	360.333	265.921	159.95	265.921	-59.5047	265.921	-311.037
267.09	348.111	267.204	152.96	267.204	-50.5686	267.204	-292.336
268.373	348.778	268.487	156.192	268.487	-53.3599	268.487	-317.429
269.656	349	269.77	157.424	269.77	-50.6461	269.77	-300.901
270.938	336.111	271.052	163.545	271.052	-63.7272	271.052	-290.586
272.221	334.111	272.335	163.888	272.335	-55.2714	272.335	-297.665
273.503	331.444	273.617	160.898	273.617	-45.617	273.617	-301.016
274.785	328.111	274.899	163.686	274.899	-43.8617	274.899	-307.163
276.067	320.333	276.181	158.252	276.181	-55.9854	276.181	-285.044
277.349	318.333	277.463	172.817	277.463	-35.8021	277.463	-295.539
278.631	325.222	278.745	161.827	278.745	-44.3366	278.745	-292.368
279.913	316.333	280.027	167.726	280.027	-38.2726	280.027	-280.5
281.195	318.333	281.309	177.625	281.309	-46.807	281.309	-288.2
282.476	310.333	282.59	167.524	282.59	-40.9831	282.59	-285.339
283.758	307.667	283.874	168.756	283.874	-43.5343	283.874	-292.729
285.039	309.667	285.155	176.433	285.155	-21.9155	285.155	-277.754
286.32	305.222	286.434	162.109	286.434	-24.9448	286.434	-279.241
287.601	306.111	287.715	180.675	287.715	-35.1549	287.715	-272.654
288.882	312.556	288.996	171.24	288.996	-30.7666	288.996	-266.687
290.163	308.778	290.277	178.25	290.277	-25.4208	290.277	-276.872
291.443	312.111	291.557	186.149	291.557	-27.4939	291.557	-275.874
292.724	305.444	292.838	187.826	292.838	-26.4557	292.838	-276.43
294.004	311.444	294.118	188.391	294.118	-27.0922	294.118	-285.061
295.282	308.778	295.399	190.29	295.399	-16.7206	295.399	-272.883
296.563	319	296.679	189.522	296.679	-26.9306	296.679	-272.817
297.843	311.889	297.959	197.421	297.959	-10.0976	297.959	-256.911
299.123	318.556	299.239	194.876	299.239	-26.2899	299.239	-256.225
300.403	313.889	300.519	197.886	300.519	-25.4908	300.519	-251.811
301.682	318.778	301.798	196.673	301.798	-21.1025	301.798	-259.199
302.962	307.667	303.078	197.461	303.078	-8.81719	303.078	-260.066
304.241	324.556	304.358	202.249	304.358	-1.55673	304.358	-259.38
305.518	325.667	305.635	201.703	305.635	-10.5693	305.635	-266.458
306.798	323	306.914	201.158	306.914	-9.53117	306.914	-257.695
308.077	319	308.193	193.946	308.193	-2.50979	308.193	-256.699
309.356	330.333	309.472	204.289	309.472	-6.0194	309.472	-253.217
310.635	330.111	310.751	202.41	310.751	7.46338	310.751	-237.622
311.914	340.333	312.03	219.642	312.03	6.34772	312.03	-263.957
313.19	335.667	313.308	202.208	313.308	4.51375	313.308	-255.505
314.469	334.111	314.585	215.218	314.585	-0.19122	314.585	-264.758
315.747	334.111	315.863	222.894	315.863	5.15451	315.863	-252.89
317.025	348.111	317.141	208.793	317.141	-2.42256	317.141	-242.575
318.301	334.556	318.42	213.803	318.42	6.51356	318.42	-247.168
319.579	342.333	319.698	218.369	319.698	1.80751	319.698	-248.034
320.857	352.556	320.973	217.601	320.973	12.1791	320.973	-244.553
322.135	348.778	322.251	229.277	322.251	12.7391	322.251	-249.457
323.411	350.556	323.529	220.954	323.529	3.24732	323.529	-230.756
324.688	365	324.806	226.409	324.806	3.08902	324.806	-249.016
325.966	359.222	326.082	219.419	326.082	11.5459	326.082	-237.458
327.243	358.111	327.359	215.095	327.359	13.0622	327.359	-234.597
328.518	365.889	328.636	226.327	328.636	5.96434	328.636	-238.259
329.795	358.111	329.913	236.226	329.913	12.5065	329.913	-235.399
331.072	366.556	331.188	228.792	331.188	13.3056	331.188	-237.197
332.347	366.111	332.465	227.802	332.465	18.1721	332.465	-229.056
333.624	376.111	333.742	226.812	333.742	18.493	333.742	-228.991
334.9	366.333	335.019	245.155	335.019	23.3595	335.019	-236.069
336.175	373.222	336.293	237.943	336.293	16.9789	336.293	-229.481
337.451	372.778	337.569	241.842	337.569	25.1967	337.569	-222.893
338.727	382.333	338.845	228.629	338.845	17.8587	338.845	-240.221
340.001	390.333	340.119	223.639	340.119	17.9395	340.119	-218.414
341.277	385.444	341.395	231.983	341.395	7.25231	341.395	-220.212
342.553	384.333	342.671	237.659	342.671	20.9731	342.671	-218.905
343.827	391.444	343.945	235.78	343.945	21.294	343.945	-230.641
345.103	395.222	345.221	233.235	345.221	22.3321	345.221	-228.092
346.376	385	346.496	232.245	346.496	25.7631	346.496	-236.102
347.651	396.333	347.769	225.255	347.769	17.947	347.769	-223.612
348.927	403.667	349.045	234.265	349.045	16.113	349.045	-234.108
350.2	398.333	350.318	231.941	350.318	24.5699	350.318	-238.08
351.475	409.222	351.593	239.174	351.593	23.4543	351.593	-238.325
352.748	413	352.868	237.073	352.868	27.1254	352.868	-231.427
354.023	411.222	354.141	239.416	354.141	19.5484	354.141	-211.173
355.295	419.222	355.415	230.87	355.415	26.0905	355.415	-212.97
356.57	428.333	356.688	234.769	356.688	24.7358	356.688	-226.261
357.844	439.667	357.962	235.779	357.962	23.381	357.962	-232.096
359.116	437.889	359.237	234.789	359.237	24.8973	359.237	-220.539
360.391	449.222	360.509	250.91	360.509	18.2776	360.509	-216.747
361.663	451.667	361.783	244.365	361.783	22.1878	361.783	-230.348
362.937	460.778	363.055	247.152	363.055	34.4731	363.055	-224.071
364.208	472.111	364.329	238.607	364.329	26.657	364.329	-235.187
365.482	478.778	365.6	241.617	365.6	34.8748	365.6	-222.387
366.754	487.444	366.874	245.516	366.874	31.1261	366.874	-225.428
368.027	499.444	368.145	230.081	368.145	31.2069	368.145	-221.945
369.299	510.556	369.419	250.869	369.419	44.4506	369.419	-211.009
370.57	513.444	370.69	246.546	370.69	55.0613	370.69	-211.876
371.843	533.889	371.963	254.222	371.963	43.8938	371.963	-196.28
373.114	537.444	373.234	259.899	373.234	39.4279	373.234	-217.335
374.387	549.222	374.507	263.576	374.507	59.6112	374.507	-192.733
375.657	562.556	375.778	270.808	375.778	61.6067	375.778	-186.456
376.93	573	377.051	280.262	377.051	56.6626	377.051	-179.867
378.201	591.444	378.321	275.716	378.321	67.0332	378.321	-201.544
379.471	609.667	379.591	279.838	379.591	75.7292	379.591	-183.464
380.743	619	380.864	286.403	380.864	53.5547	380.864	-179.982
382.013	616.778	382.134	284.524	382.134	73.977	382.134	-181.469
383.286	642.111	383.406	287.756	383.406	86.0232	383.406	-178.92
384.555	656.556	384.676	295.655	384.676	87.7797	384.676	-173.573
385.825	671.667	385.945	297.554	385.945	86.1848	385.945	-169.159
387.097	669.222	387.217	308.564	387.217	86.5057	387.217	-166.61
388.367	694.333	388.487	316.685	388.487	102.381	388.487	-152.878
389.636	711.667	389.758	315.695	389.758	98.1545	389.758	-154.676
390.907	730.333	391.027	329.15	391.027	111.397	391.027	-155.853
392.176	748.111	392.297	329.715	392.297	117.222	392.297	-145.228
393.445	768.556	393.568	326.281	393.568	127.115	393.568	-143.299
394.717	782.333	394.837	325.735	394.837	113.315	394.837	-134.225
395.985	793.667	396.105	343.634	396.105	121.054	396.105	-135.714
397.254	813.222	397.376	337.311	397.376	130.229	397.376	-139.996
398.525	836.333	398.645	343.209	398.645	132.943	398.645	-126.886
399.793	850.111	399.913	353.997	399.913	139.963	399.913	-121.54
401.062	881.444	401.184	348.341	401.184	140.523	401.184	-119.611
402.33	895	402.452	357.795	402.452	144.911	402.452	-99.9789
403.6	927.222	403.72	361.027	403.72	144.274	403.72	-104.882
404.868	945.444	404.99	363.37	404.99	166.611	404.99	-122.831
406.136	988.778	406.258	365.492	406.258	153.769	406.258	-113.138
407.404	1001.44	407.526	370.057	407.526	156.961	407.526	-117.421
408.674	1031.44	408.793	376.845	408.793	149.624	408.793	-112.697
409.941	1053.67	410.063	378.966	410.063	157.602	410.063	-100.518
411.208	1069.89	411.331	391.754	411.331	163.427	411.331	-88.0285
412.476	1085	412.598	395.653	412.598	170.208	412.598	-96.0388
413.743	1109.67	413.865	390.885	413.865	183.45	413.865	-108.087
415.012	1137.89	415.134	404.339	415.134	176.592	415.134	-83.4846
416.279	1147.22	416.401	400.016	416.401	180.502	416.401	-83.4189
417.546	1175.89	417.668	402.359	417.668	186.566	417.668	-60.6797
418.812	1182.78	418.935	393.814	418.935	193.108	418.935	-79.8716
420.079	1198.11	420.201	405.49	420.201	199.65	420.201	-75.7679
421.345	1193	421.47	406.278	421.47	200.688	421.47	-64.2103
422.614	1218.11	422.736	408.177	422.736	192.872	422.736	-51.4102
423.88	1213.44	424.002	412.076	424.002	179.791	424.002	-72.7768
425.146	1212.33	425.268	412.863	425.268	190.162	425.268	-48.1745
426.412	1206.78	426.534	413.873	426.534	205.798	426.534	-57.1156
427.678	1215.67	427.8	424.883	427.8	207.075	427.8	-71.9592
428.944	1193.89	429.066	416.338	429.066	205.96	429.066	-61.9545
430.209	1188.11	430.334	415.348	430.334	204.844	430.334	-35.1773
431.475	1208.56	431.599	420.802	431.599	209.473	431.599	-58.7188
432.74	1174.33	432.865	413.146	432.865	214.578	432.865	-62.0691
434.006	1169.22	434.13	421.933	434.13	210.351	434.13	-59.208
435.271	1164.78	435.395	422.499	435.395	212.108	435.395	-72.809
436.538	1164.33	436.66	428.398	436.66	204.531	436.66	-41.6836
437.803	1148.33	437.925	420.741	437.925	208.202	437.925	-48.763
439.068	1128.11	439.19	428.64	439.19	222.881	439.19	-49.6295
440.333	1111.44	440.455	419.205	440.455	214.586	440.455	-61.988
441.597	1113.89	441.719	433.326	441.719	221.606	441.719	-42.9751
442.862	1066.11	442.984	422.781	442.984	220.491	442.984	-58.4406
444.126	1071.89	444.248	442.902	444.248	217.222	444.248	-31.9738
445.39	1055.22	445.512	422.134	445.512	225.2	445.512	-39.984
446.654	1032.78	446.779	432.7	446.779	222.648	446.779	-45.1988
447.918	1010.78	448.043	425.71	448.043	230.866	448.043	-42.3377
449.182	992.111	449.307	418.72	449.307	215.152	449.307	-27.6745
450.446	983.667	450.57	429.063	450.57	216.909	450.57	-44.0709
451.71	959.222	451.834	431.629	451.834	219.861	451.834	-32.8236
452.973	944.556	453.097	428.639	453.097	229.754	453.097	-10.0844
454.234	939.889	454.361	434.093	454.361	218.108	454.361	-20.2694
455.498	922.111	455.622	426.214	455.622	232.787	455.622	-24.2417
456.761	895.889	456.885	436.557	456.885	230.714	456.885	-32.5622
458.024	883.889	458.148	427.123	458.148	233.427	458.148	-18.8312
459.287	875.222	459.411	434.577	459.411	222.979	459.411	-28.084
460.55	854.333	460.674	430.032	460.674	234.547	460.674	-15.5941
461.812	855	461.937	429.708	461.937	234.867	461.937	-25.7792
463.075	833.667	463.199	419.385	463.199	219.393	463.199	-15.7744
464.338	806.333	464.462	432.617	464.462	219.713	464.462	-6.70057
465.6	796.778	465.724	430.072	465.724	225.777	465.724	0.19708
466.862	786.333	466.986	435.304	466.986	235.191	466.986	-14.6465
468.122	772.333	468.249	428.314	468.249	230.485	468.249	-13.6485
469.384	771.667	469.511	436.435	469.511	230.566	469.511	-15.4474
470.646	747.444	470.772	413.667	470.772	231.604	470.772	-6.99549
471.908	757.667	472.032	434.01	472.032	234.796	472.032	-7.55177
473.17	740.111	473.294	431.242	473.294	222.912	473.294	-23.3262
474.431	731.889	474.555	434.03	474.555	227.301	474.555	17.1162
475.69	725.667	475.817	427.707	475.817	229.056	475.817	-6.11354
476.952	716.111	477.078	426.717	477.078	229.616	477.078	-12.2592
478.213	715	478.339	424.616	478.339	238.073	478.339	-8.77756
479.474	707	479.598	433.626	479.598	224.034	479.598	13.0294
480.735	707	480.859	426.414	480.859	232.491	480.859	14.0273
481.994	691	482.12	411.201	482.12	235.205	482.12	-3.92195
483.254	685.444	483.381	426.211	483.381	231.217	483.381	-5.72079
484.515	677	484.641	431.666	484.641	236.084	484.641	15.7758
485.776	672.556	485.902	428.676	485.902	250.524	485.902	17.7047
487.034	678.111	487.16	426.13	487.16	236.964	487.16	26.1566
488.294	659.889	488.42	420.029	488.42	235.609	488.42	29.3279
489.554	659.889	489.68	419.261	489.68	244.545	489.68	26.9085
490.814	658.111	490.941	428.049	490.941	239.6	490.941	23.2465
492.072	641.222	492.198	410.392	492.198	242.074	492.198	11.8203
493.332	649.667	493.458	413.624	493.458	245.266	493.458	33.0067
494.592	627.667	494.718	410.634	494.718	247.261	494.718	20.3365
495.849	629.444	495.977	411.422	495.977	234.18	495.977	38.7275
497.108	629.889	497.235	407.988	497.235	254.842	497.235	17.9828
498.368	621.889	498.494	414.553	498.494	247.504	498.494	18.9794
499.625	615.889	499.753	416.23	499.753	244.235	499.753	37.3703
500.884	609	501.01	431.018	501.01	246.23	501.01	43.6474
502.143	608.333	502.269	428.028	502.269	247.269	502.269	56.1372
503.4	596.778	503.528	417.704	503.528	248.068	503.528	65.2097
504.658	594.556	504.785	416.048	504.785	251.977	504.785	48.8133
505.917	583.889	506.043	419.724	506.043	241.768	506.043	42.0456
507.173	582.556	507.302	412.734	507.302	244.241	507.302	46.7698
508.432	575.222	508.558	417.3	508.558	249.109	508.558	45.593
509.688	577	509.816	415.199	509.816	246.318	509.816	56.8403
510.946	572.111	511.075	415.986	511.075	246.639	511.075	55.9737
512.204	555.667	512.33	413.441	512.33	244.326	512.33	52.9337
513.46	568.778	513.588	426.006	513.588	249.193	513.588	29.3922
514.718	561.444	514.844	400.572	514.844	256.933	514.844	45.2995
515.973	553	516.102	408.026	516.102	242.654	516.102	45.3638
517.231	553.889	517.359	410.814	517.359	231.01	517.359	59.7167
518.486	557.222	518.615	408.268	518.615	235.876	518.615	35.8664
519.744	539.222	519.872	410.834	519.872	230.214	519.872	61.7112
520.999	545	521.127	414.288	521.127	243.456	521.127	53.701
522.256	533.444	522.384	408.187	522.384	244.016	522.384	45.6908
523.511	536.111	523.639	409.197	523.639	250.558	523.639	47.6196
524.768	535	524.896	407.318	524.896	241.546	524.896	50.4807
526.022	534.333	526.153	409.439	526.153	243.302	526.153	63.9014
527.279	532.778	527.407	415.116	527.407	241.468	527.407	69.2476
528.534	526.556	528.664	400.348	528.664	236.523	528.664	61.5477
529.79	530.333	529.918	410.914	529.918	229.664	529.918	49.4995
531.044	518.778	531.175	392.146	531.175	241.951	531.175	34.3457
532.3	519	532.429	393.6	532.429	239.639	532.429	58.3274
533.554	508.333	533.685	400.833	533.685	236.847	533.685	70.1953
534.81	515	534.939	406.287	534.939	233.339	534.939	47.8978
536.064	523.222	536.192	385.297	536.192	236.292	536.192	32.4336
537.32	515.889	537.448	396.751	537.448	226.322	537.448	43.0589
538.573	519.444	538.702	383.984	538.702	213.958	538.702	51.5108
539.827	499.444	539.957	383.438	539.957	225.047	539.957	44.1212
541.082	517.444	541.21	385.337	541.21	227.761	541.21	35.1801
542.335	511.222	542.466	387.236	542.466	213.483	542.466	54.1916
543.591	513.889	543.719	372.468	543.719	227.683	543.719	50.8399
544.843	506.556	544.974	368.145	544.974	222.739	544.974	33.8229
546.096	498.333	546.227	373.599	546.227	204.393	546.227	41.3426
547.351	503.444	547.479	367.72	547.479	210.696	547.479	33.0221
548.604	498.778	548.734	359.397	548.734	198.093	548.734	33.7083
549.856	504.778	549.986	371.962	549.986	201.763	549.986	12.0314
551.111	499.444	551.241	350.528	551.241	185.811	551.241	28.8695
552.363	494.778	552.493	358.427	552.493	196.9	552.493	33.2834
553.615	486.333	553.745	359.881	553.745	204.638	553.745	6.63628
554.869	501.667	554.999	345.113	554.999	198.737	554.999	20.9893
556.121	487.444	556.251	343.012	556.251	189.724	556.251	20.7447
557.373	497	557.503	341.578	557.503	177.84	557.503	20.1884
558.627	488.778	558.757	336.81	558.757	186.536	558.757	26.1552
559.878	498.778	560.008	345.598	560.008	178.001	560.008	9.75874
561.129	497.889	561.26	339.719	561.26	185.74	561.26	14.483
562.381	487.667	562.513	341.618	562.513	183.667	562.513	26.9728
563.634	481.222	563.764	326.85	563.764	179.441	563.764	-1.53747
564.885	487.444	565.015	338.082	565.015	164.684	565.015	7.84669
566.136	486.333	566.266	333.981	566.266	166.201	566.266	4.18471
567.387	483.889	567.519	314.769	567.519	154.077	567.519	-13.144
568.64	486.111	568.77	322.223	568.77	153.679	568.77	1.82959
569.891	485	570.021	314.122	570.021	163.333	570.021	-1.5207
571.141	483.444	571.271	325.132	571.271	137.09	571.271	-8.28836
572.391	477.667	572.524	307.253	572.524	157.512	572.524	3.26922
573.644	472.556	573.774	302.485	573.774	155.439	573.774	-19.0297
574.894	458.111	575.024	307.94	575.024	148.34	575.024	-21.1374
576.144	469.222	576.274	287.838	576.274	149.618	576.274	-11.4444
577.394	464.556	577.526	295.96	577.526	127.922	577.526	-26.5982
578.644	461.667	578.776	294.303	578.776	135.9	578.776	-24.9797
579.893	459.889	580.026	293.98	580.026	123.537	580.026	-34.2325
581.145	460.556	581.275	279.656	581.275	122.181	581.275	-47.8335
582.395	460.778	582.525	294.666	582.525	139.014	582.525	-32.5482
583.644	440.111	583.776	280.565	583.776	121.386	583.776	-54.8458
584.893	449.667	585.026	273.353	585.026	117.16	585.026	-41.425
586.142	452.111	586.275	276.585	586.275	115.326	586.275	-35.4582
587.391	440.556	587.524	265.817	587.524	118.039	587.524	-48.749
588.64	428.556	588.773	261.938	588.773	114.77	588.773	-56.1372
589.889	420.556	590.021	270.504	590.021	108.389	590.021	-56.3832
591.138	426.556	591.27	258.625	591.27	108.71	591.27	-47.9313
592.389	424.111	592.521	266.746	592.521	107.594	592.521	-57.4944
593.637	415	593.769	257.756	593.769	103.846	593.769	-59.2932
594.885	419.667	595.018	256.544	595.018	87.6537	595.018	-55.8116
596.133	420.111	596.266	251.998	596.266	98.2644	596.266	-58.231
597.382	405.444	597.514	241.453	597.514	95.9523	597.514	-66.5515
598.63	408.778	598.762	238.462	598.762	85.5031	598.762	-68.0386
599.877	409.889	600.01	234.139	600.01	84.3874	600.01	-80.0868
601.125	406.333	601.257	226.705	601.257	65.3241	601.257	-84.9913
602.373	402.111	602.505	235.937	602.505	75.4556	602.505	-79.3349
603.62	400.111	603.753	216.502	603.753	66.443	603.753	-96.3532
604.868	401.222	605	219.957	605	59.8233	605	-74.2346
606.115	397.889	606.247	222.3	606.247	65.8874	606.247	-103.987
607.362	394.111	607.494	212.421	607.494	74.3443	607.494	-93.6725
608.609	380.556	608.741	217.431	608.741	68.4418	608.741	-89.5688
609.856	395	609.988	212.886	609.988	51.7714	609.988	-84.8446
611.103	377	611.235	200.34	611.235	59.2709	611.235	-92.8548
612.35	367.889	612.482	205.572	612.482	44.5141	612.482	-103.66
613.596	373.222	613.729	187.471	613.729	46.5096	613.729	-90.8603
614.843	377.444	614.975	195.148	614.975	41.0864	614.975	-118.438
616.089	382.111	616.221	183.713	616.221	39.0133	616.221	-109.056
617.333	371.889	617.468	198.501	617.468	25.6931	617.468	-116.754
618.58	371.222	618.714	183.289	618.714	22.6627	618.714	-135.946
619.826	366.333	619.96	178.965	619.96	15.804	619.96	-141.161
621.072	355.444	621.206	169.753	621.206	20.4314	621.206	-129.603
622.317	365.667	622.452	172.985	622.452	11.1798	622.452	-138.235
623.563	361	623.697	169.329	623.697	19.6367	623.697	-145.313
624.809	360.111	624.943	164.561	624.943	16.3672	624.943	-140.899
626.054	350.778	626.188	163.126	626.188	4.24345	626.188	-138.038
627.3	360.111	627.431	158.581	627.431	17.9642	627.431	-155.989
628.542	347.889	628.677	164.924	628.677	-5.88587	628.677	-143.189
629.788	348.333	629.922	159.49	629.922	6.63956	629.922	-154.305
631.033	344.111	631.167	152.055	631.167	2.17365	631.167	-155.792
632.278	334.111	632.412	159.287	632.412	4.16915	632.412	-151.378
633.522	343.444	633.657	149.186	633.657	3.77177	633.657	-162.495
634.765	335.222	634.901	149.752	634.901	-6.91646	634.901	-157.459
636.009	338.778	636.144	146.54	636.144	-7.07477	636.144	-158.636
637.254	340.333	637.388	144.661	637.388	-11.3016	637.388	-164.163
638.498	334.778	638.632	143.448	638.632	-5.7168	638.632	-141.734
639.743	325.444	639.877	140.903	639.877	-18.7979	639.877	-156.267
640.984	316.556	641.121	131.913	641.121	-21.3491	641.121	-159.928
642.228	332.333	642.365	139.812	642.365	-21.7475	642.365	-182.537
643.472	321	643.606	126.155	643.606	-17.8373	643.606	-171.912
644.716	315.889	644.85	130.721	644.85	-40.2519	644.85	-178.989
645.958	319.222	646.094	126.619	646.094	-27.0082	646.094	-173.333
647.201	324.111	647.337	121.629	647.337	-39.6112	647.337	-190.351
648.445	316.556	648.579	124.862	648.579	-33.069	648.579	-159.226
649.688	316.778	649.822	116.316	649.822	-22.2192	649.822	-194.258
650.929	316.111	651.065	116.215	651.065	-30.9927	651.065	-188.291
652.172	312.111	652.308	120.114	652.308	-28.518	652.308	-182.014
653.415	319	653.549	115.346	653.549	-43.5138	653.549	-191.577
654.656	312.556	654.792	110.578	654.792	-31.9458	654.792	-178.467
655.898	311.444	656.035	131.144	656.035	-43.1132	656.035	-170.015
657.141	308.111	657.275	117.043	657.275	-45.6644	657.275	-172.434
658.381	308.778	658.518	129.164	658.518	-43.4298	658.518	-188.21
659.624	305.222	659.76	110.84	659.76	-31.8618	659.76	-182.554
660.866	300.333	661.002	108.517	661.002	-39.1998	661.002	-186.526
662.106	307	662.242	108.194	662.242	-36.9652	662.242	-189.566
663.348	303.444	663.484	108.981	663.484	-35.4479	663.484	-195.092
664.588	305.889	664.724	110.88	664.724	-47.3325	664.724	-186.951
665.83	294.556	665.966	100.557	665.966	-49.8837	665.966	-180.674
667.072	299	667.208	106.9	667.208	-52.4359	667.208	-187.441
668.311	301.889	668.447	115.021	668.447	-57.1409	668.447	-203.838
669.553	290.111	669.689	102.698	669.689	-49.1622	669.689	-194.455
670.792	301	670.93	94.152	670.93	-54.8256	670.93	-200.911
672.033	300.556	672.169	91.384	672.169	-63.1199	672.169	-209.853
673.272	286.778	673.41	105.95	673.41	-63.7574	673.41	-207.925
674.513	293	674.649	103.404	674.649	-52.1893	674.649	-203.2
675.754	289.222	675.89	100.637	675.89	-48.7583	675.89	-225.498
676.993	289.667	677.131	97.647	677.131	-59.6856	677.131	-208.972
678.233	286.778	678.369	90.212	678.369	-67.7408	678.369	-195.861
679.472	293.667	679.61	94.333	679.61	-57.3692	679.61	-199.522
680.712	293.889	680.848	95.121	680.848	-52.7418	680.848	-215.608
681.95	284.778	682.089	92.798	682.089	-62.9508	682.089	-215.854
683.191	297	683.327	100.03	683.327	-78.904	683.327	-222.932
684.429	285.889	684.567	90.818	684.567	-53.4569	684.567	-200.815
685.669	283	685.805	87.828	685.805	-62.9476	685.805	-228.081
686.906	290.111	687.045	95.949	687.045	-54.0125	687.045	-215.281
688.146	277.667	688.282	90.514	688.282	-69.0084	688.282	-205.277
689.384	276.556	689.522	91.302	689.522	-69.1667	689.522	-214.529
690.621	291.889	690.759	84.312	690.759	-60.4707	690.759	-218.502
691.861	277.222	691.999	90.211	691.999	-68.765	691.999	-213.467
693.098	276.333	693.236	89.665	693.236	-74.6675	693.236	-218.061
694.337	275	694.475	83.342	694.475	-57.3563	694.475	-202.465
695.574	287	695.712	82.796	695.712	-55.5999	695.712	-200.847
696.811	273.444	696.951	83.806	696.951	-61.5013	696.951	-216.623
698.05	270.556	698.188	82.372	698.188	-70.754	698.188	-227.428
699.286	273.444	699.425	83.826	699.425	-75.2199	699.425	-212.763
700.525	275	700.663	85.281	700.663	-74.1818	700.663	-216.115
701.762	276.111	701.9	91.179	701.9	-79.366	701.9	-224.436
702.998	277.889	703.138	89.967	703.138	-81.6781	703.138	-219.401
704.236	277	704.374	93.866	704.374	-82.7938	704.374	-211.571
705.472	277.222	705.61	90.432	705.61	-73.1404	705.61	-238.838
706.708	270.556	706.849	76.775	706.849	-61.8114	706.849	-221.379
707.946	277.667	708.084	74.007	708.084	-71.0631	708.084	-220.693
709.182	269.667	709.32	70.128	709.32	-63.8037	709.32	-210.378
710.418	284.333	710.558	85.36	710.558	-80.4741	710.558	-210.002
711.655	275	711.793	86.148	711.793	-58.3761	711.793	-210.246
712.891	279.667	713.031	80.047	713.031	-69.7827	713.031	-217.636
714.126	273	714.266	86.835	714.266	-69.941	714.266	-205.768
715.363	278.111	715.501	88.511	715.501	-73.4495	715.501	-192.658
716.598	275	716.736	89.521	716.736	-61.8814	716.736	-199.425
717.833	278.111	717.974	88.754	717.974	-61.5616	717.974	-193.769
719.068	283.222	719.208	86.208	719.208	-71.7706	719.208	-194.325
720.305	279.667	720.443	88.329	720.443	-54.2204	720.443	-193.949
721.54	278.111	721.68	88.228	721.68	-63.4731	721.68	-188.913
722.774	275.444	722.914	82.794	722.914	-59.8019	722.914	-197.545
724.008	279.667	724.149	95.137	724.149	-59.4821	724.149	-188.473
725.243	284.111	725.383	95.258	725.383	-54.3754	725.383	-166.976
726.479	269.889	726.619	80.935	726.619	-49.748	726.619	-181.508
727.713	279.444	727.853	89.278	727.853	-46.3159	727.853	-175.541
728.947	274.778	729.087	93.621	729.087	-50.3037	729.087	-176.408
730.181	273	730.321	95.52	730.321	-52.8549	730.321	-171.373
731.415	272.111	731.557	99.197	731.557	-45.5944	731.557	-175.966
732.65	267.444	732.791	91.096	732.791	-44.3172	732.791	-194.537
733.884	271.444	734.024	97.217	734.024	-50.6978	734.024	-174.904
735.117	257.667	735.257	103.338	735.257	-44.3947	735.257	-175.771
736.35	270.333	736.491	93.459	736.491	-57.7149	736.491	-178.5
737.584	261.444	737.724	95.58	737.724	-43.0368	737.724	-179.989
738.817	267.444	738.959	87.701	738.959	-47.9808	738.959	-190.172
740.05	262.778	740.192	98.711	740.192	-60.3447	740.192	-176.13
741.285	261.444	741.425	88.388	741.425	-53.3233	741.425	-195.944
742.517	265.667	742.657	83.175	742.657	-53.7207	742.657	-190.909
743.75	269.889	743.89	84.185	743.89	-56.7511	743.89	-190.532
744.982	270.333	745.122	90.306	745.122	-54.9947	745.122	-184.877
746.215	266.778	746.355	83.539	746.355	-59.2215	746.355	-188.849
747.447	263.667	747.589	84.993	747.589	-61.0555	747.589	-198.102
748.679	260.778	748.821	84.892	748.821	-72.9401	748.821	-194.93
749.911	254.333	750.053	81.902	750.053	-69.0299	750.053	-197.35
751.143	269.444	751.285	81.134	751.285	-66.3161	751.285	-198.527
752.375	257.889	752.517	75.477	752.517	-62.407	752.517	-213.68
753.607	262.333	753.749	83.154	753.749	-77.6419	753.749	-200.57
754.838	263.889	754.98	75.053	754.98	-65.1165	754.98	-207.338
756.07	261	756.212	70.507	756.212	-85.8554	756.212	-213.795
757.301	254.556	757.443	84.851	757.443	-76.202	757.443	-218.078
758.532	257	758.674	72.75	758.674	-79.7106	758.674	-206.832
759.763	261	759.905	81.537	759.905	-80.3481	759.905	-214.22
760.994	259.667	761.136	77.214	761.136	-74.7633	761.136	-219.435
762.225	266.333	762.367	71.779	762.367	-90.2373	762.367	-232.725
763.456	264.333	763.598	67.678	763.598	-71.0114	763.598	-217.44
764.687	260.556	764.829	79.799	764.829	-78.8275	764.829	-202.156
765.917	257.667	766.059	72.809	766.059	-73.7209	766.059	-221.036
767.148	261.222	767.29	72.708	767.29	-82.0162	767.29	-207.926
768.378	268.333	768.52	70.163	768.52	-79.0634	768.52	-226.497
769.608	268.778	769.75	69.839	769.75	-80.6583	769.75	-216.803
770.839	258.778	770.981	76.627	770.981	-73.1587	770.981	-229.783
772.069	261.889	772.211	70.304	772.211	-72.1206	772.211	-221.952
773.296	271	773.44	73.314	773.44	-67.9713	773.44	-215.985
774.526	263	774.67	73.879	774.67	-72.6763	774.67	-214.056
775.756	267.667	775.9	72.445	775.9	-71.8772	775.9	-221.446
776.985	262.778	777.13	74.121	777.13	-86.3949	777.13	-221.691
778.215	258.556	778.359	72.909	778.359	-92.2963	778.359	-239.64
779.444	259	779.586	81.03	779.586	-83.1211	779.586	-220.318
780.673	270.111	780.815	75.596	780.815	-80.4084	780.815	-212.176
781.903	263	782.044	75.272	782.044	-63.8145	782.044	-209.627
783.129	269.444	783.273	72.06	783.273	-77.1357	783.273	-219.811
784.358	262.556	784.502	73.737	784.502	-76.8148	784.502	-206.08
785.587	267.444	785.731	79.858	785.731	-76.0157	785.731	-217.506
786.816	267.889	786.96	77.979	786.96	-75.4568	786.96	-209.676
788.044	266.333	788.186	76.989	788.186	-67.9573	788.186	-211.785
789.271	261.444	789.415	82.443	789.415	-70.0303	789.415	-212.34
790.499	269.667	790.643	77.231	790.643	-71.8632	790.643	-205.442
791.727	259.222	791.871	73.13	791.871	-69.3896	791.871	-202.271
792.955	261.667	793.099	80.807	793.099	-70.7443	793.099	-213.077
794.181	272.556	794.325	86.706	794.325	-67.5524	794.325	-215.186
795.409	267.667	795.553	81.049	795.553	-69.6254	795.553	-198.968
796.637	272.333	796.781	80.503	796.781	-70.2619	796.781	-210.085
797.865	264.556	798.009	79.735	798.009	-66.3527	798.009	-216.541
799.09	262.778	799.236	81.634	799.236	-73.9298	799.236	-202.5
800.317	260.333	800.461	79.755	800.461	-74.3272	800.461	-200.57
801.545	269.222	801.689	71.876	801.689	-65.152	801.689	-207.027
802.77	268.111	802.916	81.553	802.916	-61.2428	802.916	-202.925
803.997	267.222	804.143	81.452	804.143	-74.563	804.143	-196.648
805.224	271.444	805.368	80.684	805.368	-56.2945	805.368	-204.969
806.451	267.889	806.595	83.694	806.595	-68.4182	806.595	-200.865
807.676	268.778	807.822	82.926	807.822	-59.243	807.822	-194.588
808.902	271.889	809.046	83.492	809.046	-68.9739	809.046	-210.052
810.129	266.111	810.273	80.502	810.273	-80.3804	810.273	-209.986
811.353	269.222	811.499	74.401	811.499	-75.9921	811.499	-205.574
812.58	267.889	812.723	80.966	812.723	-79.9787	812.723	-235.015
813.804	268.111	813.95	77.31	813.95	-78.2234	813.95	-199.231
815.03	271.667	815.176	82.542	815.176	-59.2366	815.176	-213.142
816.256	265.667	816.4	74.441	816.4	-72.3177	816.4	-203.758
817.479	262.111	817.626	74.784	817.626	-75.109	817.626	-219.534
818.705	269.667	818.851	75.794	818.851	-78.1383	818.851	-214.499
819.929	279	820.075	71.693	820.075	-86.1946	820.075	-215.676
821.154	263.222	821.3	74.703	821.3	-75.1047	821.3	-231.762
822.38	271.444	822.524	82.602	822.524	-82.9219	822.524	-217.409
823.603	266.556	823.749	82.501	823.749	-76.3787	823.749	-216.101
824.828	266.333	824.974	81.066	824.974	-81.8019	824.974	-208.271
826.051	274.778	826.197	68.965	826.197	-82.2004	826.197	-211.933
827.276	270.778	827.422	73.975	827.422	-75.6582	827.422	-219.321
828.499	270.333	828.645	78.985	828.645	-70.0723	828.645	-215.84
829.724	273.889	829.87	75.55	829.87	-78.3677	829.87	-211.736
830.946	270.556	831.092	69.894	831.092	-82.1153	831.092	-219.126
832.171	272.778	832.317	79.126	832.317	-79.4026	832.317	-225.893
833.393	283.222	833.539	77.025	833.539	-80.9964	833.539	-222.1
834.618	270.556	834.764	69.813	834.764	-85.7014	834.764	-219.24
835.84	270.778	835.988	73.045	835.988	-93.5186	835.988	-227.871
837.064	275.667	837.21	74.944	837.21	-93.4368	837.21	-214.761
838.286	273.667	838.434	66.62	838.434	-85.9372	838.434	-229.915
839.51	273.667	839.656	70.297	839.656	-87.0529	839.656	-226.433
840.731	284.556	840.877	65.529	840.877	-84.1011	840.877	-226.678
841.953	271	842.101	67.428	842.101	-86.4132	842.101	-218.227
843.176	279	843.322	60.438	843.322	-91.8365	843.322	-228.721
844.398	280.778	844.546	71.67	844.546	-90.0801	844.546	-214.68
845.621	277.667	845.767	69.569	845.767	-91.6739	845.767	-236.357
846.842	276.111	846.99	69.246	846.99	-89.2002	846.99	-237.844
848.063	284.556	848.211	59.589	848.211	-84.5728	848.211	-230.324
849.286	271.889	849.434	62.155	849.434	-92.8671	849.434	-233.364
850.507	278.333	850.655	57.831	850.655	-107.385	850.655	-233.61
851.73	277.667	851.876	61.952	851.876	-96.7741	851.876	-239.135
852.95	274.333	853.098	61.184	853.098	-97.6496	853.098	-238.137
854.171	278.333	854.319	63.75	854.319	-100.919	854.319	-236.83
855.393	278.111	855.541	55.871	855.541	-93.4195	855.541	-238.007
856.613	274.333	856.761	59.992	856.761	-106.501	856.761	-233.283
857.833	282.111	857.981	68.335	857.981	-96.6082	857.981	-241.293
859.056	278.111	859.204	54.679	859.204	-101.553	859.204	-248.993
860.276	271.444	860.424	55.244	860.424	-103.865	860.424	-245.51
861.495	265.444	861.643	56.254	861.643	-98.0405	861.643	-252.59
862.715	280.111	862.865	56.375	862.865	-112.079	862.865	-241.032
863.937	267.889	864.085	51.83	864.085	-103.383	864.085	-266.435
865.156	270.778	865.304	58.84	865.304	-110.482	865.304	-262.021
866.375	270.778	866.526	53.183	866.526	-114.708	866.526	-256.054
867.597	272.111	867.745	51.304	867.745	-111.038	867.745	-244.809
868.816	267	868.964	53.425	868.964	-114.546	868.964	-254.682
870.035	268.111	870.183	53.324	870.183	-114.704	870.183	-250.889
871.254	260.333	871.404	52.779	871.404	-110.555	871.404	-265.422
872.475	268.556	872.623	37.566	872.623	-109.517	872.623	-261.008
873.694	258.333	873.841	53.021	873.841	-109.197	873.841	-259.079
874.912	254.111	875.062	47.586	875.062	-112.467	875.062	-269.574
876.13	251.667	876.281	53.485	876.281	-118.368	876.281	-256.154
877.349	255.667	877.499	45.162	877.499	-117.569	877.499	-252.36
878.567	256.111	878.717	39.505	878.717	-115.095	878.717	-254.159
879.787	254.778	879.935	48.737	879.935	-111.903	879.935	-262.169
881.005	250.111	881.155	44.414	881.155	-109.669	881.155	-262.104
882.223	245.889	882.373	46.979	882.373	-119.639	882.373	-276.325
883.441	247.444	883.591	41.989	883.591	-117.404	883.591	-258.556
884.659	249	884.809	44.999	884.809	-118.041	884.809	-265.324
885.876	258.333	886.026	38.232	886.026	-122.028	886.026	-264.638
887.096	247.222	887.246	36.797	887.246	-121.468	887.246	-278.549
888.313	247.889	888.463	40.474	888.463	-118.756	888.463	-296.188
889.531	245.222	889.681	42.817	889.681	-116.76	889.681	-261.957
890.748	249.444	890.898	36.938	890.898	-118.594	890.898	-281.769
891.965	245.222	892.115	47.281	892.115	-131.914	892.115	-285.121
893.182	242.556	893.332	33.18	893.332	-121.543	893.332	-275.737
894.398	236.556	894.548	47.746	894.548	-128.402	894.548	-276.603
895.615	243.222	895.765	36.978	895.765	-121.62	895.765	-278.402
896.832	245.667	896.984	43.766	896.984	-131.829	896.984	-281.442
898.048	253	898.2	40.998	898.2	-122.655	898.2	-284.173
899.265	242.333	899.417	32.008	899.417	-126.882	899.417	-275.411
900.481	247.222	900.633	36.129	900.633	-129.911	900.633	-272.24
901.697	241.222	901.849	33.361	901.849	-125.045	901.849	-288.014
902.913	246.111	903.065	35.705	903.065	-138.126	903.065	-288.26
904.129	244.778	904.281	30.492	904.281	-130.626	904.281	-278.876
905.345	247.889	905.497	37.058	905.497	-121.691	905.497	-292.167
906.561	245	906.713	41.179	906.713	-128.55	906.713	-282.472
907.776	244.111	907.928	38.411	907.928	-136.605	907.928	-285.824
908.992	250.111	909.144	30.977	909.144	-137.482	909.144	-284.516
910.207	241.889	910.359	29.542	910.359	-133.333	910.359	-283.209
911.422	244.111	911.574	38.552	911.574	-122.722	911.574	-279.416
912.638	241.889	912.789	38.007	912.789	-128.384	912.789	-292.086
913.853	249	914.004	39.017	914.004	-131.415	914.004	-292.33
915.068	239.222	915.219	32.693	915.219	-131.095	915.219	-275.804
916.282	241.667	916.434	31.925	916.434	-132.689	916.434	-291.268
917.497	247.222	917.649	31.602	917.649	-138.351	917.649	-281.263
918.712	244.333	918.864	31.279	918.864	-124.629	918.864	-288.653
919.926	244.556	920.078	29.844	920.078	-138.908	920.078	-289.208
921.141	241.222	921.292	33.521	921.292	-134.518	921.292	-295.045
922.353	243.889	922.507	33.42	922.507	-140.899	922.507	-296.222
923.567	249.667	923.719	28.874	923.719	-133.16	923.719	-286.527
924.781	250.556	924.933	31.44	924.933	-130.447	924.933	-280.56
925.995	247	926.147	33.561	926.147	-135.392	926.147	-300.374
927.209	249.667	927.361	27.904	927.361	-127.892	927.361	-297.513
928.423	249.667	928.574	22.47	928.574	-142.409	928.574	-289.371
929.636	250.111	929.788	35.702	929.788	-139.696	929.788	-303.284
930.848	256.778	931.002	34.934	931.002	-134.11	931.002	-312.225
932.061	253	932.215	29.722	932.215	-140.252	932.215	-300.979
933.274	255.889	933.426	25.176	933.426	-132.513	933.426	-285.694
934.488	264.111	934.639	31.964	934.639	-133.868	934.639	-295.567
935.701	254.111	935.852	30.752	935.852	-132.591	935.852	-289.911
936.911	251.222	937.065	31.762	937.065	-132.51	937.065	-296.99
938.124	262.556	938.278	31.661	938.278	-144.395	938.278	-301.583
939.337	252.111	939.491	34.448	939.491	-140.963	939.491	-297.169
940.55	254.333	940.701	31.014	940.701	-132.746	940.701	-295.552
941.76	252.111	941.914	25.135	941.914	-135.058	941.914	-299.524
942.973	249.444	943.126	28.145	943.126	-134.498	943.126	-300.391
944.185	251.444	944.339	29.822	944.339	-146.143	944.339	-299.393
945.397	262.333	945.549	34.165	945.549	-141.755	945.549	-282.867
946.607	261	946.761	20.73	946.761	-148.375	946.761	-296.778
947.819	256.778	947.973	27.074	947.973	-136.088	947.973	-319.075
949.031	260.111	949.185	32.528	949.185	-134.811	949.185	-299.132
950.241	247.667	950.394	25.76	950.394	-141.91	950.394	-286.021
951.452	246.111	951.606	26.77	951.606	-149.008	951.606	-296.516
952.664	244.333	952.818	20.891	952.818	-139.355	952.818	-303.284
953.873	245.222	954.027	24.79	954.027	-132.813	954.027	-295.143
955.085	243.667	955.238	28.467	955.238	-147.329	955.238	-292.903
956.296	247.444	956.45	21.699	956.45	-147.967	956.45	-304.952
957.505	242.778	957.661	22.487	957.661	-150.997	957.661	-299.295
958.716	234.556	958.87	20.386	958.87	-143.976	958.87	-322.215
959.925	238.111	960.08	23.396	960.08	-153.228	960.08	-299.475
961.135	242.556	961.289	20.184	961.289	-153.626	961.289	-314.007
962.346	237.889	962.5	23.86	962.5	-146.126	962.5	-314.874
963.555	235	963.71	20.648	963.71	-156.814	963.71	-311.082
964.765	236.556	964.919	21.213	964.919	-146.921	964.919	-302.009
965.973	237.667	966.129	17.557	966.129	-151.866	966.129	-302.254
967.184	237.667	967.339	11.011	967.339	-154.656	967.339	-301.257
968.394	239.444	968.547	22.021	968.547	-151.225	968.547	-302.124
969.602	229.444	969.757	19.253	969.757	-156.649	969.757	-334.981
970.812	243.444	970.965	19.597	970.965	-151.303	970.965	-303.235
972.019	235.222	972.175	16.384	972.175	-149.068	972.175	-312.488
973.229	228.333	973.383	25.172	973.383	-157.603	973.383	-309.937
974.436	237.889	974.592	19.293	974.592	-155.128	974.592	-304.903
975.646	235.444	975.802	9.192	975.802	-160.312	975.802	-316.641
976.853	232.778	977.009	15.313	977.009	-161.428	977.009	-317.507
978.063	235.222	978.218	15.434	978.218	-162.065	978.218	-321.479
979.27	229.889	979.425	17.333	979.425	-158.155	979.425	-315.513
980.479	224.556	980.634	12.121	980.634	-159.51	980.634	-312.652
981.685	228.333	981.841	10.464	981.841	-157.754	981.841	-331.533
982.894	231.889	983.05	11.696	983.05	-154.802	983.05	-314.074
984.101	228.333	984.257	7.818	984.257	-158.31	984.257	-319.91
985.307	233	985.465	15.272	985.465	-152.965	985.465	-318.913
986.516	224.333	986.672	18.282	986.672	-158.866	986.672	-324.749
987.722	231.667	987.88	20.403	987.88	-153.998	987.88	-334.622
988.931	224.778	989.086	10.746	989.086	-155.593	989.086	-314.058
990.137	229.889	990.292	5.979	990.292	-172.264	990.292	-326.106
991.345	229.444	991.5	7.877	991.5	-164.525	991.5	-315.169
992.551	234.556	992.706	1.11	992.706	-170.427	992.706	-320.695
993.756	224.333	993.914	6.564	993.914	-166.517	993.914	-324.978
994.964	229.889	995.12	5.574	995.12	-168.35	995.12	-328.64
996.17	227	996.327	7.473	996.327	-171.142	996.327	-338.203
997.375	235.444	997.533	13.372	997.533	-168.189	997.533	-312.668
998.582	228.778	998.738	7.715	998.738	-161.407	998.738	-321.921
999.79	222.111	999.95	10.725	999.95	-172.574	999.95	-318.128
1000.99	231	1001.15	6.402	1001.15	-160.287	1001.15	-326.138

## Sheet: Figure 4
Experimental Raman spectrum of the GeO2 melt		Computational Raman spectrum of the [GeOØ2]n chain		Computational Raman spectrum of the [GeØ4]n network
Raman shift	Intensity	Raman shift	Intensity	Raman shift	Intensity
cm‒1	arb. units	cm‒1	arb. units	cm‒1	arb. units
140.508	105.313	140.752	13.1632	139.744	0.02515
141.805	126.787	141.872	12.9986	140.191	0.02134
143.102	128.26	142.993	12.9076	140.637	0.01995
144.399	135.067	144.114	12.8918	141.083	0.0209
145.693	129.208	145.234	12.9553	141.53	0.02433
146.99	113.347	146.355	13.1051	141.976	0.0306
148.286	122.155	147.476	13.3518	142.422	0.04031
149.582	130.963	148.597	13.7109	142.869	0.05436
150.878	144.436	149.717	14.2038	143.315	0.07396
152.172	146.575	150.838	14.86	143.762	0.10076
153.468	161.383	151.959	15.7181	144.208	0.1369
154.763	154.189	153.079	16.8262	144.654	0.18508
156.059	164.995	154.2	18.2355	145.101	0.24874
157.352	179.803	155.321	19.9812	145.547	0.33214
158.648	177.943	156.441	22.0339	145.994	0.44055
159.943	183.418	157.562	24.2242	146.44	0.58036
161.238	192.223	158.683	26.2006	146.886	0.75928
162.531	229.03	159.803	27.5725	147.333	0.9865
163.826	220.504	160.924	28.2401	147.779	1.27285
165.12	218.644	162.045	28.5309	148.225	1.63093
166.413	212.785	163.165	28.9373	148.672	2.07526
167.707	234.925	164.286	29.8134	149.118	2.62232
169.002	208.399	165.407	31.2916	149.565	3.29062
170.296	243.205	166.527	33.2735	150.011	4.10057
171.588	251.347	167.648	35.3503	150.457	5.07445
172.882	244.153	168.769	36.7931	150.904	6.23605
174.174	255.628	169.889	36.9101	151.35	7.6104
175.467	261.1	171.01	35.6197	151.797	9.22319
176.761	248.575	172.131	33.5159	152.243	11.1002
178.052	258.715	173.251	31.3369	152.689	13.2666
179.346	243.523	174.372	29.5473	153.136	15.7457
180.639	249.661	175.493	28.3141	153.582	18.5585
181.93	276.469	176.613	27.6393	154.029	21.722
183.223	284.608	177.734	27.4675	154.475	25.2484
184.514	290.083	178.855	27.7392	154.921	29.1436
185.807	336.889	179.975	28.4096	155.368	33.4064
187.1	379.03	181.096	29.4531	155.814	38.0271
188.39	416.503	182.217	30.8631	156.26	42.9866
189.682	409.312	183.337	32.6505	156.707	48.2558
190.972	428.119	184.458	34.8434	157.153	53.7951
192.265	453.592	185.579	37.4875	157.6	59.5542
193.554	479.065	186.7	40.6486	158.046	65.4724
194.846	513.871	187.82	44.4158	158.492	71.4794
196.136	547.345	188.941	48.9072	158.939	77.4962
197.428	540.154	190.062	54.2785	159.385	83.4365
198.717	586.96	191.182	60.7342	159.832	89.209
200.009	575.767	192.303	68.5444	160.278	94.7191
201.298	591.907	193.424	78.0681	160.724	99.8718
202.589	614.713	194.544	89.7848	161.171	104.574
203.878	626.188	195.665	104.339	161.617	108.739
205.169	590.329	196.786	122.599	162.063	112.284
206.458	610.468	197.906	145.725	162.51	115.141
207.749	617.275	199.027	175.237	162.956	117.252
209.037	592.081	200.148	213.02	163.403	118.573
210.328	626.224	201.268	261.123	163.849	119.076
211.616	605.029	202.389	320.985	164.295	118.753
212.906	605.17	203.51	391.502	164.742	117.608
214.194	593.311	204.63	465.532	165.188	115.667
215.482	633.451	205.751	526.814	165.635	112.969
216.772	633.592	206.872	553.883	166.081	109.568
218.059	621.064	207.992	534.734	166.527	105.532
219.349	625.204	209.113	478.017	166.974	100.939
220.636	629.344	210.234	404.79	167.42	95.8771
221.924	632.152	211.354	332.862	167.867	90.4369
223.213	610.96	212.475	270.871	168.313	84.7135
224.5	595.099	213.596	220.708	168.759	78.8019
225.787	586.573	214.716	181.202	169.206	72.7943
227.076	595.381	215.837	150.331	169.652	66.7781
228.362	616.852	216.958	126.155	170.098	60.8342
229.649	610.993	218.078	107.085	170.545	55.0349
230.938	625.801	219.199	91.8998	170.991	49.443
232.224	621.94	220.32	79.6829	171.438	44.1112
233.51	620.08	221.44	69.7533	171.884	39.0813
234.798	599.554	222.561	61.6039	172.33	34.3848
236.084	619.03	223.682	54.8548	172.777	30.0428
237.37	643.837	224.803	49.2191	173.223	26.0671
238.656	603.31	225.923	44.4787	173.67	22.4607
239.943	620.116	227.044	40.4659	174.116	19.2191
241.229	624.256	228.165	37.0509	174.562	16.3315
242.514	644.398	229.285	34.1324	175.009	13.7817
243.802	617.869	230.406	31.6312	175.455	11.5497
245.087	618.01	231.527	29.4849	175.901	9.61253
246.372	632.152	232.647	27.6447	176.348	7.94552
247.656	614.959	233.768	26.0727	176.794	6.52306
248.941	627.766	234.889	24.7402	177.241	5.31949
250.228	651.904	236.009	23.6262	177.687	4.30978
251.512	648.712	237.13	22.7174	178.133	3.47005
252.797	651.52	238.251	22.0074	178.58	2.77797
254.081	630.994	239.371	21.4977	179.026	2.21303
255.365	639.133	240.492	21.1978	179.473	1.75674
256.651	665.941	241.613	21.1274	179.919	1.39269
257.935	658.081	242.733	21.3162	180.365	1.10656
259.219	637.555	243.854	21.8036	180.812	0.88607
260.503	633.028	244.975	22.6311	181.258	0.72088
261.786	637.834	246.095	23.8204	181.704	0.60245
263.07	649.975	247.216	25.3267	182.151	0.52391
264.353	653.449	248.337	26.9812	182.597	0.47987
265.638	666.256	249.457	28.5026	183.044	0.46629
266.921	632.395	250.578	29.6856	183.49	0.48026
268.204	672.535	251.699	30.6428	183.936	0.51988
269.487	618.676	252.819	31.7651	184.383	0.58409
270.77	654.151	253.94	33.4088	184.829	0.6725
272.052	676.291	255.061	35.6078	185.276	0.78525
273.335	661.096	256.181	37.9062	185.722	0.92288
274.617	653.905	257.302	39.3908	186.168	1.08615
275.899	640.711	258.423	39.1769	186.615	1.27594
277.181	688.186	259.543	37.1532	187.061	1.49311
278.463	665.659	260.664	34.0836	187.508	1.73835
279.745	672.466	261.785	30.935	187.954	2.01205
281.027	697.939	262.905	28.333	188.4	2.31423
282.309	681.412	264.026	26.5094	188.847	2.64438
283.59	687.553	265.147	25.4378	189.293	3.00136
284.874	671.692	266.268	24.9131	189.739	3.38338
286.155	703.834	267.388	24.5666	190.186	3.78788
287.434	700.642	268.509	23.9506	190.632	4.21153
288.715	714.781	269.63	22.7875	191.079	4.65021
289.996	727.588	270.75	21.163	191.525	5.09905
291.277	705.727	271.871	19.3925	191.971	5.55249
292.557	707.869	272.992	17.7518	192.418	6.00434
293.838	706.675	274.112	16.3695	192.864	6.44793
295.118	688.15	275.233	15.264	193.311	6.87628
296.399	714.289	276.354	14.4043	193.757	7.28222
297.679	714.43	277.474	13.7478	194.203	7.65863
298.959	748.57	278.595	13.2548	194.65	7.99861
300.239	750.043	279.716	12.8934	195.096	8.29574
301.519	759.517	280.836	12.6392	195.542	8.54422
302.798	743.659	281.957	12.4739	195.989	8.73909
304.078	741.799	283.078	12.3844	196.435	8.8764
305.358	743.272	284.198	12.3609	196.882	8.95331
306.635	728.08	285.319	12.3966	197.328	8.96824
307.914	746.887	286.44	12.4868	197.774	8.92088
309.193	749.026	287.56	12.6285	198.221	8.8122
310.472	756.499	288.681	12.8201	198.667	8.64446
311.751	789.973	289.802	13.0611	199.114	8.42108
313.03	733.447	290.922	13.3519	199.56	8.14656
314.308	751.588	292.043	13.694	200.006	7.82631
315.585	731.728	293.164	14.0898	200.453	7.4665
316.863	757.201	294.284	14.5424	200.899	7.0738
318.141	779.341	295.405	15.0559	201.345	6.65527
319.42	769.483	296.526	15.6355	201.792	6.21806
320.698	767.623	297.646	16.2875	202.238	5.76927
321.973	775.096	298.767	17.0193	202.685	5.31574
323.251	764.569	299.888	17.8399	203.131	4.86388
324.529	804.709	301.008	18.7601	203.577	4.41955
325.806	765.517	302.129	19.7925	204.024	3.98796
327.082	790.324	303.25	20.9524	204.47	3.57355
328.359	796.465	304.37	22.2578	204.917	3.17998
329.636	788.605	305.491	23.7307	205.363	2.81013
330.913	794.743	306.612	25.3972	205.809	2.46607
332.188	790.885	307.733	27.2893	206.256	2.14912
333.465	808.357	308.853	29.4456	206.702	1.85991
334.742	808.498	309.974	31.9139	207.149	1.59845
336.019	793.306	311.095	34.7529	207.595	1.36422
337.293	807.445	312.215	38.036	208.041	1.15624
338.569	821.587	313.336	41.8552	208.488	0.97316
339.845	784.393	314.457	46.3271	208.934	0.81339
341.119	831.199	315.577	51.6007	209.38	0.67513
342.395	827.341	316.698	57.8683	209.827	0.55649
343.671	830.146	317.819	65.3806	210.273	0.45551
344.945	804.955	318.939	74.4676	210.72	0.37027
346.221	810.427	320.06	85.5671	211.166	0.2989
347.496	793.234	321.181	99.2654	211.612	0.2396
348.769	820.042	322.301	116.35	212.059	0.19074
350.045	797.515	323.422	137.878	212.505	0.15079
351.318	788.989	324.543	165.249	212.952	0.11838
352.593	788.464	325.663	200.251	213.398	0.0923
353.868	803.269	326.784	244.976	213.844	0.07146
355.141	846.742	327.905	301.342	214.291	0.05495
356.415	842.884	329.025	369.709	214.737	0.04196
357.688	814.357	330.146	445.949	215.183	0.03183
358.962	801.832	331.267	517.538	215.63	0.02399
360.237	826.639	332.387	563.399	216.076	0.01797
361.509	834.778	333.508	564.681	216.523	0.0134
362.783	805.585	334.629	520.788	216.969	0.00996
364.055	819.058	335.749	449.951	217.415	0.00742
365.329	795.199	336.87	373.516	217.862	0.00558
366.6	822.673	337.991	304.529	218.308	0.0043
367.874	816.145	339.111	247.47	218.755	0.00348
369.145	823.621	340.232	202.128	219.201	0.00305
370.419	847.093	341.353	166.623	219.647	0.00299
371.69	845.233	342.473	138.855	220.094	0.00329
372.963	878.707	343.594	117.015	220.54	0.004
374.234	833.515	344.715	99.685	220.987	0.00519
375.507	886.321	345.836	85.79	221.433	0.00697
376.778	899.794	346.956	74.5307	221.879	0.00951
378.051	913.936	348.077	65.312	222.326	0.01305
379.321	867.409	349.198	57.6896	222.772	0.01788
380.591	906.217	350.318	51.3293	223.218	0.0244
381.864	913.69	351.439	45.9777	223.665	0.03312
383.134	910.498	352.56	41.4405	224.111	0.04467
384.406	915.97	353.68	37.5671	224.558	0.05985
385.676	927.445	354.801	34.2384	225.004	0.07966
386.945	936.919	355.922	31.3565	225.45	0.1053
388.217	942.391	357.042	28.8386	225.897	0.13823
389.487	971.866	358.163	26.6146	226.343	0.18021
390.758	968.005	359.284	24.6322	226.79	0.23332
392.027	965.479	360.404	22.858	227.236	0.30001
393.297	988.285	361.525	21.2701	227.682	0.38312
394.568	992.425	362.646	19.8492	228.129	0.48588
395.837	1011.9	363.766	18.5765	228.575	0.61199
397.105	1008.71	364.887	17.4337	229.021	0.76555
398.376	999.514	366.008	16.4043	229.468	0.95111
399.645	1027.65	367.128	15.474	229.914	1.17359
400.913	1039.13	368.249	14.6304	230.361	1.43828
402.184	1043.27	369.37	13.8631	230.807	1.75072
403.452	1085.41	370.49	13.1633	231.253	2.11667
404.72	1074.88	371.611	12.5232	231.7	2.54192
405.99	1036.36	372.732	11.9363	232.146	3.03219
407.258	1057.16	373.852	11.397	232.593	3.59298
408.526	1047.97	374.973	10.9003	233.039	4.22936
409.793	1058.11	376.094	10.442	233.485	4.94581
411.063	1084.25	377.214	10.0183	233.932	5.74603
412.331	1111.06	378.335	9.62592	234.378	6.63274
413.598	1093.86	379.456	9.26197	234.825	7.60754
414.865	1068	380.576	8.92386	235.271	8.67076
416.134	1120.81	381.697	8.60934	235.717	9.82136
417.401	1120.95	382.818	8.31637	236.164	11.0569
418.668	1169.76	383.938	8.04314	236.61	12.3735
419.935	1128.57	385.059	7.78804	237.056	13.766
421.201	1137.37	386.18	7.54963	237.503	15.2278
422.47	1162.18	387.301	7.32659	237.949	16.7516
423.736	1189.65	388.421	7.11776	238.396	18.3291
425.002	1143.79	389.542	6.92209	238.842	19.9514
426.268	1196.6	390.663	6.73861	239.288	21.6096
427.534	1177.41	391.783	6.56645	239.735	23.2949
428.8	1145.55	392.904	6.40485	240.181	24.9988
430.066	1167.02	394.025	6.25307	240.628	26.7136
431.334	1224.5	395.145	6.11048	241.074	28.4327
432.599	1173.97	396.266	5.97647	241.52	30.1504
433.865	1166.78	397.387	5.85052	241.967	31.8622
435.13	1172.92	398.507	5.73212	242.413	33.5649
436.395	1143.72	399.628	5.62083	242.859	35.256
437.66	1210.53	400.749	5.51624	243.306	36.9338
438.925	1195.34	401.869	5.41796	243.752	38.5972
440.19	1193.48	402.99	5.32564	244.199	40.2445
441.455	1166.95	404.111	5.23898	244.645	41.8739
442.719	1207.76	405.231	5.15767	245.091	43.4821
443.984	1174.56	406.352	5.08146	245.538	45.0643
445.248	1231.37	407.473	5.01008	245.984	46.6138
446.512	1214.18	408.593	4.94332	246.431	48.1212
447.779	1202.99	409.714	4.88096	246.877	49.5746
449.043	1209.13	410.835	4.82282	247.323	50.9594
450.307	1240.6	411.955	4.76872	247.77	52.2583
451.57	1205.41	413.076	4.71849	248.216	53.4515
452.834	1229.55	414.197	4.67199	248.662	54.5177
454.097	1278.36	415.317	4.62908	249.109	55.4339
455.361	1256.49	416.438	4.58964	249.555	56.177
456.622	1247.97	417.559	4.55355	250.002	56.7241
457.885	1230.11	418.679	4.52072	250.448	57.0537
459.148	1259.58	419.8	4.49104	250.894	57.1467
460.411	1239.72	420.921	4.46442	251.341	56.987
461.674	1266.53	422.041	4.44081	251.787	56.563
462.937	1244.67	423.162	4.42012	252.234	55.8675
464.199	1266.14	424.283	4.40229	252.68	54.8988
465.462	1285.62	425.403	4.38727	253.126	53.6607
466.724	1300.42	426.524	4.37502	253.573	52.1627
467.986	1268.56	427.645	4.36549	254.019	50.4199
469.249	1270.7	428.766	4.35865	254.466	48.4526
470.511	1266.84	429.886	4.35446	254.912	46.2857
471.772	1284.98	431.007	4.35292	255.358	43.9479
473.032	1283.79	432.128	4.35401	255.805	41.471
474.294	1249.93	433.248	4.35771	256.251	38.8888
475.555	1336.74	434.369	4.36402	256.697	36.2361
476.817	1286.88	435.49	4.37294	257.144	33.5476
478.078	1273.69	436.61	4.38448	257.59	30.8573
479.339	1281.16	437.731	4.39865	258.037	28.1971
480.598	1327.97	438.852	4.41547	258.483	25.5964
481.859	1330.11	439.972	4.43497	258.929	23.0813
483.12	1291.58	441.093	4.45717	259.376	20.6745
484.381	1287.72	442.214	4.48211	259.822	18.3944
485.641	1333.86	443.334	4.50984	260.269	16.2555
486.902	1338	444.455	4.54039	260.715	14.2682
488.16	1356.14	445.576	4.57384	261.161	12.4388
489.42	1362.95	446.696	4.61022	261.608	10.7701
490.68	1357.76	447.817	4.64963	262.054	9.26172
491.941	1349.9	448.938	4.69212	262.5	7.91009
493.198	1325.37	450.058	4.73779	262.947	6.70943
494.458	1370.85	451.179	4.78672	263.393	5.65196
495.718	1343.65	452.3	4.83902	263.84	4.72844
496.977	1383.12	453.42	4.89478	264.286	3.9286
498.235	1338.6	454.541	4.95413	264.732	3.24157
499.494	1340.74	455.662	5.01719	265.179	2.65625
500.753	1380.21	456.782	5.08411	265.625	2.16159
502.01	1393.68	457.903	5.15502	266.072	1.74691
503.269	1420.49	459.024	5.23008	266.518	1.40202
504.528	1439.96	460.144	5.30948	266.964	1.11745
505.785	1404.77	461.265	5.39339	267.411	0.88447
507.043	1390.25	462.386	5.48202	267.857	0.69523
508.302	1400.39	463.506	5.57557	268.304	0.54269
509.558	1397.86	464.627	5.67429	268.75	0.42069
510.816	1422	465.748	5.77842	269.196	0.32386
512.075	1420.14	466.868	5.88824	269.643	0.24758
513.33	1413.62	467.989	6.00403	270.089	0.18796
514.588	1363.09	469.11	6.1261	270.535	0.14171
515.844	1397.23	470.231	6.25481	270.982	0.1061
517.102	1397.37	471.351	6.3905	271.428	0.07889
518.359	1428.17	472.472	6.53359	271.875	0.05825
519.615	1376.98	473.593	6.68449	272.321	0.04271
520.872	1432.46	474.713	6.84367	272.767	0.0311
522.127	1415.26	475.834	7.01163	273.214	0.02249
523.384	1398.07	476.955	7.18892	273.66	0.01615
524.639	1402.21	478.075	7.37612	274.107	0.01152
525.896	1408.35	479.196	7.57387	274.553	0.00816
527.153	1437.16	480.317	7.78288	274.999	0.00574
528.407	1448.63	481.437	8.0039	275.446	0.00401
529.664	1432.11	482.558	8.23776	275.892	0.00278
530.918	1406.24	483.679	8.48537	276.338	0.00191
532.175	1373.72	484.799	8.74771	276.785	0.00131
533.429	1425.19	485.92	9.02587	277.231	0.000888747
534.685	1450.67	487.041	9.32103	277.678	0.000599453
535.939	1402.81	488.161	9.6345	278.124	0.000401522
537.192	1369.62	489.282	9.96772	278.57	0.000267079
538.448	1392.42	490.403	10.3223	279.017	0.00017642
539.702	1410.56	491.523	10.6999	279.463	0.000115726
540.957	1394.7	492.644	11.1025	279.91	7.53866e-05
542.21	1375.51	493.765	11.5322	280.356	4.87679e-05
543.466	1416.32	494.885	11.9915	280.802	3.13297e-05
544.719	1409.12	496.006	12.483	281.249	1.99878e-05
545.974	1372.6	497.127	13.0095	281.695	1.26644e-05
547.227	1388.74	498.247	13.5745	282.142	7.97023e-06
548.479	1370.88	499.368	14.1816	282.588	4.98402e-06
549.734	1372.35	500.489	14.835	283.034	3.09986e-06
550.986	1325.82	501.609	15.5393	283.481	1.92276e-06
552.241	1361.96	502.73	16.2999	283.927	1.19801e-06
553.493	1371.44	503.851	17.1227	284.373	7.63893e-07
554.745	1314.24	504.971	18.0146	284.82	5.20512e-07
555.999	1345.05	506.092	18.9834	285.266	4.09919e-07
557.251	1344.53	507.213	20.0379	285.713	4.0407e-07
558.503	1343.33	508.334	21.1884	286.159	4.98606e-07
559.757	1356.14	509.454	22.4466	286.605	7.11231e-07
561.008	1320.95	510.575	23.8261	287.052	1.0843e-06
562.26	1331.09	511.696	25.3429	287.498	1.6918e-06
563.513	1357.89	512.816	27.0155	287.945	2.65162e-06
564.764	1296.7	513.937	28.8654	288.391	4.14476e-06
566.015	1316.84	515.058	30.9183	288.837	6.44379e-06
567.266	1308.98	516.178	33.2044	289.284	9.95422e-06
568.519	1271.79	517.299	35.7598	289.73	1.52736e-05
569.77	1303.93	518.42	38.6278	290.176	2.32746e-05
571.021	1296.74	519.54	41.8605	290.623	3.52219e-05
572.271	1282.21	520.661	45.521	291.069	5.29327e-05
573.524	1307.02	521.782	49.6868	291.516	7.89976e-05
574.774	1259.15	522.902	54.4529	291.962	0.000117079
576.024	1254.63	524.023	59.9376	292.408	0.000172315
577.274	1275.44	525.144	66.2886	292.855	0.000251851
578.526	1242.91	526.264	73.6926	293.301	0.000365545
579.776	1246.38	527.385	82.3873	293.748	0.000526884
581.026	1226.52	528.506	92.6785	294.194	0.000754162
582.275	1197.33	529.626	104.964	294.64	0.00107
583.525	1230.14	530.747	119.764	295.087	0.00151
584.776	1182.28	531.868	137.769	295.533	0.00212
586.026	1211.09	532.988	159.9	295.979	0.00295
587.275	1223.89	534.109	187.394	296.426	0.00408
588.524	1195.37	535.23	221.912	296.872	0.0056
589.773	1179.51	536.35	265.669	297.319	0.00764
591.021	1178.98	537.471	321.536	297.765	0.01034
592.27	1197.12	538.592	393	298.211	0.0139
593.521	1176.6	539.712	483.625	298.658	0.01856
594.769	1172.73	540.833	595.299	299.104	0.02461
596.018	1180.21	541.954	724.096	299.551	0.03241
597.266	1175.01	543.074	853.64	299.997	0.04237
598.514	1157.15	544.195	951.309	300.443	0.05502
599.762	1153.96	545.316	980.134	300.89	0.07094
601.01	1128.1	546.436	927.02	301.336	0.09084
602.257	1117.58	547.557	815.307	301.783	0.11551
603.505	1129.72	548.678	683.233	302.229	0.14587
604.753	1093.19	549.799	558.683	302.675	0.18292
606	1140.66	550.919	453.455	303.122	0.2278
607.247	1076.8	552.04	369.063	303.568	0.28171
608.494	1098.94	553.161	302.795	304.014	0.34597
609.741	1107.75	554.281	251.002	304.461	0.42194
610.988	1117.89	555.402	210.361	304.907	0.51102
612.235	1100.7	556.523	178.21	305.354	0.61461
613.482	1077.51	557.643	152.519	305.8	0.73408
614.729	1104.98	558.764	131.769	306.246	0.87068
615.975	1045.79	559.885	114.833	306.693	1.02554
617.221	1065.92	561.005	100.867	307.139	1.19957
618.468	1049.4	562.126	89.2408	307.586	1.39339
619.714	1008.21	563.247	79.4743	308.032	1.60729
620.96	997.015	564.367	71.2016	308.478	1.84118
622.206	1021.82	565.488	64.14	308.925	2.09446
623.452	1003.29	566.609	58.0691	309.371	2.36606
624.697	988.102	567.729	52.8154	309.817	2.65434
625.943	997.576	568.85	48.241	310.264	2.95708
627.188	1003.72	569.971	44.2356	310.71	3.2715
628.431	965.188	571.091	40.7099	311.157	3.59423
629.677	992.662	572.212	37.5913	311.603	3.92141
630.922	968.803	573.333	34.8203	312.049	4.24869
632.167	965.611	574.453	32.3478	312.496	4.57136
633.412	975.085	575.574	30.1328	312.942	4.8844
634.657	951.223	576.695	28.1413	313.389	5.18267
635.901	962.032	577.815	26.3445	313.835	5.46101
637.144	959.506	578.936	24.7181	314.281	5.71438
638.388	947.644	580.057	23.2415	314.728	5.93802
639.632	995.785	581.177	21.8971	315.174	6.1276
640.877	964.591	582.298	20.6699	315.621	6.27937
642.121	956.734	583.419	19.5467	316.067	6.39025
643.365	908.206	584.539	18.5163	316.513	6.45798
644.606	931.012	585.66	17.569	316.96	6.48115
645.85	915.82	586.781	16.6961	317.406	6.45928
647.094	927.961	587.902	15.8904	317.852	6.39282
648.337	891.433	589.022	15.1453	318.299	6.28315
649.579	958.24	590.143	14.455	318.745	6.13252
650.822	883.048	591.264	13.8144	319.192	5.94397
652.065	895.855	592.384	13.2191	319.638	5.72126
653.308	909.328	593.505	12.6651	320.084	5.46869
654.549	888.802	594.626	12.1489	320.531	5.191
655.792	916.942	595.746	11.6673	320.977	4.89323
657.035	935.083	596.867	11.2175	321.424	4.58054
658.275	929.89	597.988	10.7971	321.87	4.25808
659.518	896.029	599.108	10.4038	322.316	3.93086
660.76	908.17	600.229	10.0357	322.763	3.60362
662.002	899.644	601.35	9.69084	323.209	3.2807
663.242	893.119	602.47	9.36778	323.655	2.96599
664.484	881.257	603.591	9.06509	324.102	2.66287
665.724	898.732	604.712	8.78153	324.548	2.37415
666.966	912.205	605.832	8.51601	324.995	2.10204
668.208	897.679	606.953	8.26759	325.441	1.84821
669.447	862.486	608.074	8.03548	325.887	1.61376
670.689	882.625	609.194	7.81902	326.334	1.39927
671.93	868.768	610.315	7.61769	326.78	1.20487
673.169	849.574	611.436	7.43114	327.227	1.03029
674.41	853.714	612.556	7.25915	327.673	0.87488
675.649	863.854	613.677	7.10172	328.119	0.73777
676.89	815.995	614.798	6.95903	328.566	0.61783
678.131	851.467	615.918	6.83153	329.012	0.51379
679.369	879.607	617.039	6.71997	329.459	0.42432
680.61	871.75	618.16	6.62549	329.905	0.34799
681.848	837.223	619.28	6.5497	330.351	0.28341
683.089	836.695	620.401	6.49489	330.798	0.22922
684.327	821.503	621.522	6.46417	331.244	0.1841
685.567	868.975	622.642	6.4618	331.69	0.14684
686.805	810.451	623.763	6.49361	332.137	0.1163
688.045	837.925	624.884	6.56751	332.583	0.09148
689.282	859.396	626.004	6.69428	333.03	0.07146
690.522	839.539	627.125	6.88849	333.476	0.05543
691.759	831.01	628.246	7.16943	333.922	0.0427
692.999	841.819	629.367	7.56156	334.369	0.03266
694.236	831.958	630.487	8.09269	334.815	0.02481
695.475	865.432	631.608	8.78603	335.262	0.01872
696.712	868.906	632.729	9.63843	335.708	0.01402
697.951	835.045	633.849	10.5773	336.154	0.01043
699.188	811.852	634.97	11.4114	336.601	0.00771
700.425	843.328	636.091	11.8504	337.047	0.00565
701.663	836.134	637.211	11.6771	337.493	0.00412
702.9	818.275	638.332	10.9409	337.94	0.00298
704.138	829.081	639.453	9.90963	338.386	0.00214
705.374	845.887	640.573	8.8514	338.833	0.00153
706.61	787.363	641.694	7.91422	339.279	0.00108
707.849	824.836	642.815	7.14125	339.725	0.000761917
709.084	826.309	643.935	6.52295	340.172	0.000532408
710.32	848.449	645.056	6.03281	340.618	0.000369452
711.558	849.256	646.177	5.64343	341.065	0.000254594
712.793	848.731	647.297	5.33179	341.511	0.000174227
714.031	832.87	648.418	5.08001	341.957	0.000118402
715.266	858.343	649.539	4.87464	342.404	7.99059e-05
716.501	886.483	650.659	4.70567	342.85	5.3552e-05
717.736	871.957	651.78	4.56566	343.296	3.56409e-05
718.974	884.098	652.901	4.44906	343.743	2.35558e-05
720.208	882.904	654.021	4.35173	344.189	1.54605e-05
721.443	883.711	655.142	4.2705	344.636	1.00769e-05
722.68	894.52	656.263	4.203	345.082	6.52239e-06
723.914	875.992	657.383	4.1474	345.528	4.1924e-06
725.149	895.465	658.504	4.10231	345.975	2.67606e-06
726.383	941.605	659.625	4.06667	346.421	1.69631e-06
727.619	910.414	660.745	4.03968	346.868	1.0678e-06
728.853	923.221	661.866	4.02074	347.314	6.67502e-07
730.087	921.361	662.987	4.00941	347.76	4.14373e-07
731.321	932.167	664.107	4.00542	348.207	2.5545e-07
732.557	922.309	665.228	4.00857	348.653	1.56386e-07
733.791	882.448	666.349	4.01881	349.1	9.50752e-08
735.024	924.589	667.469	4.03615	349.546	5.74001e-08
736.257	922.729	668.59	4.06069	349.992	3.44139e-08
737.491	916.87	669.711	4.09264	350.439	2.04896e-08
738.724	913.675	670.832	4.13225	350.885	1.21146e-08
739.959	891.817	671.952	4.17989	351.331	7.1131e-09
741.192	921.958	673.073	4.236	351.778	4.14752e-09
742.425	879.43	674.194	4.30112	352.224	2.40158e-09
743.657	890.236	675.314	4.37588	352.671	1.38095e-09
744.89	891.046	676.435	4.46103	353.117	7.88532e-10
746.122	903.184	677.556	4.55747	353.563	4.4713e-10
747.355	894.658	678.676	4.66621	354.01	2.51816e-10
748.589	874.798	679.797	4.78845	354.456	1.40858e-10
749.821	881.605	680.918	4.92557	354.903	7.82165e-11
751.053	876.412	682.038	5.07918	355.349	4.30873e-11
752.285	873.886	683.159	5.25117	355.795	2.359e-11
753.517	841.36	684.28	5.44374	356.242	1.28466e-11
754.749	869.5	685.4	5.65944	356.688	6.9349e-12
755.98	854.974	686.521	5.9013	357.134	3.75167e-12
757.212	841.114	687.642	6.17289	357.581	1.98952e-12
758.443	831.922	688.762	6.47843	358.027	1.02318e-12
759.674	856.06	689.883	6.82297	358.474	5.68434e-13
760.905	840.202	691.004	7.21252	358.92	2.84217e-13
762.136	829.009	692.124	7.65436	359.366	1.13687e-13
763.367	800.482	693.245	8.15731	359.813	1.13687e-13
764.598	833.29	694.366	8.7321	360.259	5.68434e-14
765.829	866.095	695.486	9.39196	360.706	0
767.059	825.571	696.607	10.1533	361.152	0
768.29	853.711	697.728	11.0364	361.598	0
769.52	813.85	698.848	12.0673	362.045	0
770.75	834.658	699.969	13.2785	362.491	0
771.981	806.797	701.09	14.712	362.938	0
773.211	823.606	702.21	16.4224	363.384	0
774.44	836.413	703.331	18.4807	363.83	0
775.67	840.553	704.452	20.9806	364.277	0
776.9	824.692	705.572	24.0468	364.723	0
778.13	824.167	706.693	27.8448	365.169	0
779.359	785.641	707.814	32.5947	365.616	0
780.586	827.113	708.934	38.5836	366.062	0
781.815	844.588	710.055	46.1747	366.509	0
783.044	850.06	711.176	55.8013	366.955	0
784.273	828.202	712.297	67.9305	367.401	0
785.502	857.674	713.417	82.9457	367.848	0
786.731	833.149	714.538	100.789	368.294	0
787.96	849.955	715.659	120.141	368.741	0
789.186	845.428	716.779	137.414	369.187	0
790.415	844.237	717.9	147.065	369.633	0
791.643	859.042	719.021	144.887	370.08	0
792.871	865.849	720.141	131.781	370.526	0
794.099	842.656	721.262	112.891	370.972	0
795.325	838.129	722.383	93.403	371.419	0
796.553	872.938	723.503	76.192	371.865	0
797.781	849.076	724.624	62.101	372.312	0
799.009	835.219	725.745	50.9489	372.758	0
800.236	865.357	726.865	42.2227	373.204	0
801.461	869.5	727.986	35.3915	373.651	0
802.689	855.64	729.107	30.009	374.097	0
803.916	864.445	730.227	25.7283	374.544	0
805.143	877.918	731.348	22.2879	374.99	0
806.368	860.059	732.469	19.4934	375.436	0
807.595	868.867	733.589	17.1998	375.883	0
808.822	882.34	734.71	15.2988	376.329	0
810.046	849.148	735.831	13.7086	376.776	0
811.273	849.289	736.951	12.367	377.222	0
812.499	858.76	738.072	11.2263	377.668	0
813.723	795.568	739.193	10.2493	378.115	0
814.95	872.374	740.313	9.40697	378.561	0
816.176	842.515	741.434	8.67638	379.007	0
817.4	862.657	742.555	8.03921	379.454	0
818.626	828.796	743.675	7.48072	379.9	0
819.851	839.602	744.796	6.98898	380.347	0
821.075	837.076	745.917	6.55427	380.793	0
822.3	802.549	747.037	6.16859	381.239	0
823.524	833.356	748.158	5.82533	381.686	0
824.749	836.164	749.279	5.51902	382.132	0
825.974	852.97	750.4	5.24508	382.579	0
827.197	845.11	751.52	4.99968	383.025	0
828.422	829.252	752.641	4.77961	383.471	0
829.645	836.725	753.762	4.58215	383.918	0
830.87	845.533	754.882	4.40502	384.364	0
832.092	829.672	756.003	4.24632	384.81	0
833.317	815.146	757.124	4.10442	385.257	0
834.539	823.288	758.244	3.97801	385.703	0
835.764	829.426	759.365	3.86598	386.15	0
836.988	810.901	760.486	3.76746	386.596	0
838.21	839.041	761.606	3.68175	387.042	0
839.434	806.515	762.727	3.60835	387.489	0
840.656	813.988	763.848	3.54696	387.935	0
841.877	813.463	764.968	3.49742	388.382	0
843.101	831.601	766.089	3.45978	388.828	0
844.322	809.077	767.21	3.43429	389.274	0
845.546	839.215	768.33	3.4214	389.721	0
846.767	792.688	769.451	3.42184	390.167	0
847.99	789.496	770.572	3.4366	390.613	0
849.211	805.636	771.692	3.46703	391.06	0
850.434	799.111	772.813	3.51492	391.506	0
851.655	798.583	773.934	3.58257	391.953	0
852.876	786.724	775.054	3.67296	392.399	0
854.098	788.866	776.175	3.78995	392.845	0
855.319	791.671	777.296	3.9385	393.292	0
856.541	789.145	778.416	4.12509	393.738	0
857.761	799.285	779.537	4.35813	394.185	0
858.981	782.092	780.658	4.64875	394.631	0
860.204	765.565	781.778	5.01168	395.077	0
861.424	773.041	782.899	5.4666	395.524	0
862.643	757.846	784.02	6.03994	395.97	0
863.865	782.653	785.14	6.76729	396.417	0
865.085	728.128	786.261	7.69625	396.863	0
866.304	737.602	787.382	8.88918	397.309	0
867.526	750.409	788.503	10.4235	397.756	0
868.745	774.547	789.623	12.3835	398.202	0
869.964	753.355	790.744	14.829	398.648	0
871.183	761.497	791.865	17.7169	399.095	0
872.404	730.303	792.985	20.7592	399.541	0
873.623	739.777	794.106	23.2973	399.988	0
874.841	743.917	795.227	24.455	400.434	0
876.062	721.39	796.347	23.7262	400.88	0
877.281	750.196	797.468	21.4374	401.327	0
878.499	758.338	798.589	18.4392	401.773	5.68434e-14
879.717	754.477	799.709	15.4723	402.22	1.13687e-13
880.935	737.284	800.83	12.9071	402.666	1.7053e-13
882.155	737.425	801.951	10.8315	403.112	3.41061e-13
883.373	706.9	803.071	9.20171	403.559	6.82121e-13
884.591	745.039	804.192	7.93571	404.005	1.36424e-12
885.809	730.513	805.313	6.95368	404.451	2.67164e-12
887.026	731.986	806.433	6.19	404.898	5.34328e-12
888.246	702.127	807.554	5.59436	405.344	1.04023e-11
889.463	664.267	808.675	5.12927	405.791	2.02363e-11
890.681	737.74	809.795	4.76718	406.237	3.89946e-11
891.898	695.215	810.916	4.48803	406.683	7.47491e-11
893.115	688.021	812.037	4.27731	407.13	1.42279e-10
894.332	708.163	813.157	4.12467	407.576	2.68869e-10
895.548	706.303	814.278	4.02303	408.023	5.04542e-10
896.765	702.442	815.399	3.96788	408.469	9.40304e-10
897.984	695.917	816.519	3.95689	408.915	1.74009e-09
899.2	690.055	817.64	3.98971	409.362	3.1979e-09
900.417	708.862	818.761	4.06791	409.808	5.83628e-09
901.633	715.669	819.881	4.19511	410.255	1.05775e-08
902.849	681.811	821.002	4.37727	410.701	1.90375e-08
904.065	681.283	822.123	4.62316	411.147	3.40262e-08
905.281	701.425	823.243	4.9452	411.594	6.03938e-08
906.497	672.898	824.364	5.36047	412.04	1.06451e-07
907.713	693.706	825.485	5.89239	412.486	1.86329e-07
908.928	686.512	826.605	6.57288	412.933	3.23883e-07
910.144	689.32	827.726	7.44528	413.379	5.5908e-07
911.359	692.125	828.847	8.56782	413.826	9.58376e-07
912.574	700.267	829.968	10.0169	414.272	1.63145e-06
913.789	673.072	831.088	11.887	414.718	2.75797e-06
915.004	672.547	832.209	14.2796	415.165	4.63e-06
916.219	708.019	833.33	17.2629	415.611	7.71879e-06
917.434	674.827	834.45	20.7703	416.058	1.27789e-05
918.649	696.301	835.571	24.4241	416.504	2.10095e-05
919.864	680.44	836.692	27.3893	416.95	3.43015e-05
921.078	679.249	837.812	28.5982	417.397	5.56145e-05
922.292	666.721	838.933	27.4987	417.843	8.95445e-05
923.507	664.195	840.054	24.5735	418.289	0.000143175
924.719	685.003	841.174	20.8817	418.736	0.000227337
925.933	697.81	842.295	17.2898	419.182	0.000358469
927.147	655.282	843.416	14.2062	419.629	0.000561318
928.361	661.423	844.536	11.7129	420.075	0.000872856
929.574	678.898	845.657	9.74703	420.521	0.00135
930.788	649.036	846.778	8.20726	420.968	0.00207
932.002	629.845	847.898	6.99741	421.414	0.00315
933.215	653.983	849.019	6.03915	421.861	0.00476
934.426	686.791	850.14	5.27233	422.307	0.00715
935.639	665.599	851.26	4.65192	422.753	0.01066
936.852	677.74	852.381	4.14437	423.2	0.01579
938.065	662.545	853.502	3.72468	423.646	0.02323
939.278	652.687	854.622	3.37412	424.092	0.03392
940.491	662.161	855.743	3.07851	424.539	0.0492
941.701	665.632	856.864	2.82701	424.985	0.07087
942.914	657.106	857.984	2.61128	425.432	0.10137
944.126	655.246	859.105	2.42482	425.878	0.144
945.339	657.388	860.226	2.26252	426.324	0.20312
946.549	692.86	861.346	2.12032	426.771	0.28454
947.761	663.001	862.467	1.99497	427.217	0.39582
948.973	615.142	863.588	1.88385	427.664	0.54681
950.185	657.949	864.708	1.78482	428.11	0.75015
951.394	686.089	865.829	1.69615	428.556	1.02196
952.606	663.562	866.95	1.61639	429.003	1.38262
953.818	649.036	868.07	1.54433	429.449	1.85756
955.027	666.511	869.191	1.47898	429.896	2.47835
956.238	671.317	870.312	1.41949	430.342	3.28365
957.45	645.457	871.433	1.36515	430.788	4.32045
958.661	657.598	872.553	1.31536	431.235	5.64517
959.87	608.404	873.674	1.26959	431.681	7.3249
961.08	657.211	874.795	1.2274	432.127	9.4385
962.289	626.02	875.915	1.18841	432.574	12.0776
963.5	624.16	877.036	1.1523	433.02	15.3474
964.71	632.299	878.157	1.11876	433.467	19.3672
965.919	651.772	879.277	1.08756	433.913	24.2703
967.129	651.247	880.398	1.05847	434.359	30.2036
968.339	653.386	881.519	1.0313	434.806	37.3267
969.547	651.526	882.639	1.00588	435.252	45.8097
970.757	581.002	883.76	0.98207	435.699	55.8304
971.965	649.141	884.881	0.95973	436.145	67.5712
973.175	629.281	886.001	0.93875	436.591	81.2136
974.383	634.756	887.122	0.91903	437.038	96.9332
975.592	645.562	888.243	0.90047	437.484	114.893
976.802	620.368	889.363	0.88301	437.93	135.235
978.009	618.508	890.484	0.86655	438.377	158.075
979.218	609.982	891.605	0.85106	438.823	183.49
980.425	622.789	892.725	0.83646	439.27	211.514
981.634	628.93	893.846	0.82272	439.716	242.127
982.841	588.403	894.967	0.8098	440.162	275.247
984.05	625.876	896.087	0.79766	440.609	310.727
985.257	613.351	897.208	0.78627	441.055	348.347
986.465	615.49	898.329	0.77561	441.502	387.812
987.672	602.965	899.449	0.76568	441.948	428.753
988.88	581.773	900.57	0.75645	442.394	470.728
990.086	625.912	901.691	0.74792	442.841	513.226
991.292	600.052	902.811	0.74011	443.287	555.68
992.5	623.527	903.932	0.73301	443.734	597.471
993.706	611.665	905.053	0.72665	444.18	637.949
994.914	602.473	906.173	0.72107	444.626	676.443
996.12	594.613	907.294	0.71628	445.073	712.285
997.327	574.087	908.415	0.71236	445.519	744.821
998.533	628.894	909.535	0.70936	445.965	773.441
999.738	609.034	910.656	0.70737	446.412	797.589
1000.95	617.176	911.777	0.7065	446.858	816.784
		912.898	0.70687	447.305	830.639
		914.018	0.70867	447.751	838.868
		915.139	0.71209	448.197	841.302
		916.26	0.71741	448.644	837.889
		917.38	0.72496	449.09	828.701
		918.501	0.73518	449.537	813.927
		919.622	0.74861	449.983	793.871
		920.742	0.76598	450.429	768.937
		921.863	0.78821	450.876	739.619
		922.984	0.81655	451.322	706.484
		924.104	0.85262	451.768	670.152
		925.225	0.89863	452.215	631.277
		926.346	0.95751	452.661	590.533
		927.466	1.03325	453.108	548.586
		928.587	1.13109	453.554	506.083
		929.708	1.25779	454	463.634
		930.828	1.42135	454.447	421.798
		931.949	1.62936	454.893	381.076
		933.07	1.88412	455.34	341.897
		934.19	2.17192	455.786	304.617
		935.311	2.44787	456.232	269.52
		936.432	2.63272	456.679	236.812
		937.552	2.65021	457.125	206.63
		938.673	2.49022	457.572	179.044
		939.794	2.21854	458.018	154.064
		940.914	1.9189	458.464	131.65
		942.035	1.64505	458.911	111.717
		943.156	1.41667	459.357	94.1434
		944.276	1.234	459.803	78.7842
		945.397	1.09008	460.25	65.4733
		946.518	0.97676	460.696	54.0339
		947.638	0.88694	461.143	44.2838
		948.759	0.81501	461.589	36.0413
		949.88	0.75671	462.035	29.1295
		951.001	0.70887	462.482	23.3798
		952.121	0.66914	462.928	18.6349
		953.242	0.63575	463.375	14.7498
		954.363	0.60738	463.821	11.5938
		955.483	0.58301	464.267	9.04983
		956.604	0.56188	464.714	7.01506
		957.725	0.54339	465.16	5.40007
		958.845	0.52706	465.606	4.12804
		959.966	0.51254	466.053	3.13375
		961.087	0.49953	466.499	2.36245
		962.207	0.48778	466.946	1.76863
		963.328	0.47712	467.392	1.31488
		964.449	0.46738	467.838	0.97077
		965.569	0.45843	468.285	0.71174
		966.69	0.45018	468.731	0.5182
		967.811	0.44252	469.178	0.37468
		968.931	0.43539	469.624	0.26902
		970.052	0.42872	470.07	0.19182
		971.173	0.42246	470.517	0.13583
		972.293	0.41657	470.963	0.09551
		973.414	0.411	471.409	0.06669
		974.535	0.40572	471.856	0.04625
		975.655	0.4007	472.302	0.03185
		976.776	0.39592	472.749	0.02178
		977.897	0.39135	473.195	0.01479
		979.017	0.38699	473.641	0.00998
		980.138	0.3828	474.088	0.00668
		981.259	0.37877	474.534	0.00444
		982.379	0.37489	474.981	0.00293
		983.5	0.37116	475.427	0.00192
		984.621	0.36755	475.873	0.00125
		985.741	0.36406	476.32	0.000810928
		986.862	0.36068	476.766	0.000520884
		987.983	0.3574	477.213	0.000332259
		989.103	0.35422	477.659	0.000210469
		990.224	0.35113	478.105	0.000132397
		991.345	0.34812	478.552	8.27076e-05
		992.466	0.3452	478.998	5.1309e-05
		993.586	0.34234	479.444	3.16103e-05
		994.707	0.33956	479.891	1.93409e-05
		995.828	0.33685	480.337	1.17543e-05
		996.948	0.33419	480.784	7.09881e-06
		998.069	0.3316	481.23	4.26563e-06
		999.19	0.32906	481.676	2.55957e-06
		1000.31	0.32658	482.123	1.54944e-06
				482.569	9.72453e-07
				483.016	6.73893e-07
				483.462	5.70387e-07
				483.908	6.29217e-07
				484.355	8.59184e-07
				484.801	1.31085e-06
				485.247	2.08577e-06
				485.694	3.35592e-06
				486.14	5.39641e-06
				486.587	8.63646e-06
				487.033	1.37365e-05
				487.479	2.17023e-05
				487.926	3.40527e-05
				488.372	5.30626e-05
				488.819	8.21118e-05
				489.265	0.000126183
				489.711	0.000192564
				490.158	0.000291826
				490.604	0.000439188
				491.051	0.000656376
				491.497	0.000974164
				491.943	0.00144
				492.39	0.0021
				492.836	0.00305
				493.282	0.00441
				493.729	0.00632
				494.175	0.009
				494.622	0.01272
				495.068	0.01785
				495.514	0.02488
				495.961	0.03445
				496.407	0.04735
				496.854	0.06465
				497.3	0.08765
				497.746	0.118
				498.193	0.15777
				498.639	0.20947
				499.085	0.27618
				499.532	0.36162
				499.978	0.47021
				500.425	0.60716
				500.871	0.77855
				501.317	0.99141
				501.764	1.2537
				502.21	1.57438
				502.657	1.96338
				503.103	2.4315
				503.549	2.99034
				503.996	3.65211
				504.442	4.42939
				504.889	5.33483
				505.335	6.38078
				505.781	7.57885
				506.228	8.93943
				506.674	10.4711
				507.12	12.1801
				507.567	14.0698
				508.013	16.1399
				508.46	18.3861
				508.906	20.7996
				509.352	23.3667
				509.799	26.0686
				510.245	28.881
				510.692	31.7749
				511.138	34.7163
				511.584	37.6668
				512.031	40.5845
				512.477	43.4249
				512.923	46.1417
				513.37	48.6884
				513.816	51.0192
				514.263	53.0906
				514.709	54.8629
				515.155	56.3011
				515.602	57.3761
				516.048	58.066
				516.495	58.3566
				516.941	58.2417
				517.387	57.7237
				517.834	56.8135
				518.28	55.5297
				518.726	53.8984
				519.173	51.9521
				519.619	49.7286
				520.066	47.2701
				520.512	44.6214
				520.958	41.8289
				521.405	38.9391
				521.851	35.9975
				522.298	33.0473
				522.744	30.1283
				523.19	27.2767
				523.637	24.5236
				524.083	21.8954
				524.53	19.4133
				524.976	17.0931
				525.422	14.9459
				525.869	12.9777
				526.315	11.1905
				526.761	9.58246
				527.208	8.14859
				527.654	6.8812
				528.101	5.77062
				528.547	4.80571
				528.993	3.97438
				529.44	3.26405
				529.886	2.66209
				530.333	2.15607
				530.779	1.73413
				531.225	1.38508
				531.672	1.09862
				532.118	0.86536
				532.564	0.67689
				533.011	0.5258
				533.457	0.4056
				533.904	0.31071
				534.35	0.23636
				534.796	0.17856
				535.243	0.13396
				535.689	0.0998
				536.136	0.07384
				536.582	0.05425
				537.028	0.03958
				537.475	0.02868
				537.921	0.02063
				538.368	0.01474
				538.814	0.01046
				539.26	0.00737
				539.707	0.00516
				540.153	0.00358
				540.599	0.00247
				541.046	0.0017
				541.492	0.00115
				541.939	0.000779677
				542.385	0.000523267
				542.831	0.000348746
				543.278	0.000230819
				543.724	0.000151708
				544.171	9.90204e-05
				544.617	6.41825e-05
				545.063	4.13128e-05
				545.51	2.64077e-05
				545.956	1.67631e-05
				546.402	1.05672e-05
				546.849	6.61535e-06
				547.295	4.11301e-06
				547.742	2.54007e-06
				548.188	1.55885e-06
				548.634	9.5188e-07
				549.081	5.80404e-07
				549.527	3.56907e-07
				549.974	2.27196e-07
				550.42	1.58919e-07
				550.866	1.34498e-07
				551.313	1.47141e-07
				551.759	1.99172e-07
				552.206	3.0231e-07
				552.652	4.79917e-07
				553.098	7.71528e-07
				553.545	1.24041e-06
				553.991	1.98534e-06
				554.437	3.15834e-06
				554.884	4.99104e-06
				555.33	7.83331e-06
				555.777	1.22094e-05
				556.223	1.88983e-05
				556.669	2.9049e-05
				557.116	4.43421e-05
				557.562	6.7217e-05
				558.009	0.000101185
				558.455	0.000151263
				558.901	0.000224557
				559.348	0.000331051
				559.794	0.000484663
				560.24	0.000704631
				560.687	0.00102
				561.133	0.00146
				561.58	0.00208
				562.026	0.00294
				562.472	0.00412
				562.919	0.00575
				563.365	0.00796
				563.812	0.01095
				564.258	0.01495
				564.704	0.02027
				565.151	0.0273
				565.597	0.03651
				566.043	0.04849
				566.49	0.06395
				566.936	0.08375
				567.383	0.10892
				567.829	0.14069
				568.275	0.18045
				568.722	0.22984
				569.168	0.29072
				569.615	0.36518
				570.061	0.45553
				570.507	0.56429
				570.954	0.69416
				571.4	0.848
				571.847	1.02875
				572.293	1.23936
				572.739	1.48274
				573.186	1.7616
				573.632	2.07838
				574.078	2.43513
				574.525	2.83331
				574.971	3.27373
				575.418	3.75637
				575.864	4.28026
				576.31	4.84338
				576.757	5.44257
				577.203	6.07345
				577.65	6.73044
				578.096	7.40676
				578.542	8.0945
				578.989	8.78472
				579.435	9.46766
				579.881	10.1329
				580.328	10.7697
				580.774	11.367
				581.221	11.9142
				581.667	12.4012
				582.113	12.8185
				582.56	13.158
				583.006	13.4127
				583.453	13.5775
				583.899	13.649
				584.345	13.6256
				584.792	13.508
				585.238	13.2984
				585.685	13.0013
				586.131	12.6226
				586.577	12.17
				587.024	11.6522
				587.47	11.079
				587.916	10.4609
				588.363	9.80877
				588.809	9.1335
				589.256	8.44572
				589.702	7.75554
				590.148	7.07236
				590.595	6.40462
				591.041	5.75969
				591.488	5.14377
				591.934	4.56184
				592.38	4.01768
				592.827	3.51388
				593.273	3.05193
				593.719	2.63233
				594.166	2.25466
				594.612	1.91778
				595.059	1.61992
				595.505	1.35883
				595.951	1.13191
				596.398	0.93635
				596.844	0.7692
				597.291	0.6275
				597.737	0.50836
				598.183	0.40898
				598.63	0.32674
				599.076	0.25923
				599.523	0.20425
				599.969	0.1598
				600.415	0.12417
				600.862	0.09581
				601.308	0.07341
				601.754	0.05586
				602.201	0.04221
				602.647	0.03168
				603.094	0.0236
				603.54	0.01747
				603.986	0.01284
				604.433	0.00937
				604.879	0.00679
				605.326	0.00489
				605.772	0.00349
				606.218	0.00248
				606.665	0.00175
				607.111	0.00122
				607.557	0.000850029
				608.004	0.000586745
				608.45	0.000402199
				608.897	0.000273785
				609.343	0.000185078
				609.789	0.000124244
				610.236	8.28274e-05
				610.682	5.48339e-05
				611.129	3.60496e-05
				611.575	2.35358e-05
				612.021	1.52592e-05
				612.468	9.82457e-06
				612.914	6.28162e-06
				613.36	3.98846e-06
				613.807	2.51487e-06
				614.253	1.57472e-06
				614.7	9.79191e-07
				615.146	6.04656e-07
				615.592	3.70788e-07
				616.039	2.25797e-07
				616.485	1.36549e-07
				616.932	8.20041e-08
				617.378	4.89057e-08
				617.824	2.89641e-08
				618.271	1.70347e-08
				618.717	9.94919e-09
				619.164	5.77057e-09
				619.61	3.32369e-09
				620.056	1.90113e-09
				620.503	1.07985e-09
				620.949	6.09134e-10
				621.395	3.41174e-10
				621.842	1.898e-10
				622.288	1.04876e-10
				622.735	5.75255e-11
				623.181	3.13207e-11
				623.627	1.69393e-11
				624.074	9.09495e-12
				624.52	4.88853e-12
				624.967	2.6148e-12
				625.413	1.36424e-12
				625.859	7.38964e-13
				626.306	3.41061e-13
				626.752	1.7053e-13
				627.198	1.13687e-13
				627.645	5.68434e-14
				628.091	5.68434e-14
				628.538	0
				628.984	0
				629.43	0
				629.877	0
				630.323	0
				630.77	0
				631.216	0
				631.662	0
				632.109	0
				632.555	0
				633.002	0
				633.448	0
				633.894	0
				634.341	0
				634.787	0
				635.233	0
				635.68	0
				636.126	0
				636.573	0
				637.019	0
				637.465	0
				637.912	0
				638.358	0
				638.805	0
				639.251	0
				639.697	0
				640.144	0
				640.59	0
				641.036	0
				641.483	0
				641.929	0
				642.376	0
				642.822	0
				643.268	0
				643.715	0
				644.161	0
				644.608	0
				645.054	0
				645.5	0
				645.947	0
				646.393	0
				646.84	0
				647.286	0
				647.732	0
				648.179	0
				648.625	0
				649.071	0
				649.518	0
				649.964	0
				650.411	0
				650.857	0
				651.303	0
				651.75	0
				652.196	0
				652.643	0
				653.089	0
				653.535	0
				653.982	0
				654.428	0
				654.874	0
				655.321	0
				655.767	0
				656.214	0
				656.66	0
				657.106	0
				657.553	0
				657.999	0
				658.446	0
				658.892	0
				659.338	0
				659.785	0
				660.231	0
				660.677	0
				661.124	0
				661.57	0
				662.017	0
				662.463	0
				662.909	0
				663.356	0
				663.802	0
				664.249	0
				664.695	0
				665.141	0
				665.588	0
				666.034	0
				666.481	0
				666.927	0
				667.373	0
				667.82	0
				668.266	0
				668.712	0
				669.159	0
				669.605	0
				670.052	0
				670.498	0
				670.944	0
				671.391	0
				671.837	0
				672.284	0
				672.73	0
				673.176	0
				673.623	0
				674.069	0
				674.515	0
				674.962	0
				675.408	0
				675.855	0
				676.301	0
				676.747	0
				677.194	0
				677.64	0
				678.087	0
				678.533	0
				678.979	0
				679.426	0
				679.872	0
				680.319	0
				680.765	0
				681.211	0
				681.658	0
				682.104	0
				682.55	0
				682.997	0
				683.443	0
				683.89	0
				684.336	0
				684.782	0
				685.229	0
				685.675	0
				686.122	0
				686.568	0
				687.014	0
				687.461	0
				687.907	0
				688.353	0
				688.8	0
				689.246	0
				689.693	0
				690.139	0
				690.585	0
				691.032	0
				691.478	0
				691.925	0
				692.371	0
				692.817	0
				693.264	0
				693.71	0
				694.157	0
				694.603	0
				695.049	0
				695.496	0
				695.942	0
				696.388	0
				696.835	0
				697.281	0
				697.728	0
				698.174	0
				698.62	0
				699.067	0
				699.513	0
				699.96	0
				700.406	0
				700.852	0
				701.299	0
				701.745	0
				702.191	0
				702.638	0
				703.084	0
				703.531	0
				703.977	0
				704.423	0
				704.87	0
				705.316	0
				705.763	0
				706.209	0
				706.655	0
				707.102	0
				707.548	0
				707.994	0
				708.441	0
				708.887	0
				709.334	0
				709.78	0
				710.226	0
				710.673	0
				711.119	0
				711.566	0
				712.012	0
				712.458	0
				712.905	0
				713.351	0
				713.798	0
				714.244	0
				714.69	0
				715.137	0
				715.583	0
				716.029	0
				716.476	0
				716.922	0
				717.369	0
				717.815	0
				718.261	0
				718.708	0
				719.154	0
				719.601	0
				720.047	0
				720.493	0
				720.94	0
				721.386	0
				721.832	0
				722.279	0
				722.725	0
				723.172	0
				723.618	0
				724.064	0
				724.511	0
				724.957	0
				725.404	0
				725.85	0
				726.296	0
				726.743	0
				727.189	0
				727.636	0
				728.082	0
				728.528	0
				728.975	0
				729.421	0
				729.867	0
				730.314	0
				730.76	0
				731.207	0
				731.653	0
				732.099	0
				732.546	0
				732.992	0
				733.439	0
				733.885	0
				734.331	0
				734.778	0
				735.224	0
				735.67	0
				736.117	0
				736.563	0
				737.01	0
				737.456	0
				737.902	0
				738.349	0
				738.795	0
				739.242	0
				739.688	0
				740.134	0
				740.581	0
				741.027	0
				741.473	0
				741.92	0
				742.366	0
				742.813	0
				743.259	0
				743.705	0
				744.152	0
				744.598	0
				745.045	0
				745.491	0
				745.937	0
				746.384	0
				746.83	0
				747.277	0
				747.723	0
				748.169	0
				748.616	0
				749.062	0
				749.508	0
				749.955	0
				750.401	0
				750.848	0
				751.294	0
				751.74	0
				752.187	0
				752.633	0
				753.08	0
				753.526	0
				753.972	0
				754.419	0
				754.865	0
				755.311	0
				755.758	0
				756.204	0
				756.651	0
				757.097	0
				757.543	0
				757.99	0
				758.436	0
				758.883	0
				759.329	0
				759.775	0
				760.222	0
				760.668	0
				761.115	0
				761.561	0
				762.007	0
				762.454	0
				762.9	0
				763.346	0
				763.793	0
				764.239	0
				764.686	0
				765.132	0
				765.578	0
				766.025	0
				766.471	0
				766.918	0
				767.364	0
				767.81	0
				768.257	0
				768.703	0
				769.149	0
				769.596	0
				770.042	0
				770.489	0
				770.935	0
				771.381	0
				771.828	0
				772.274	0
				772.721	0
				773.167	0
				773.613	0
				774.06	0
				774.506	0
				774.952	0
				775.399	0
				775.845	0
				776.292	0
				776.738	0
				777.184	0
				777.631	0
				778.077	0
				778.524	0
				778.97	0
				779.416	0
				779.863	0
				780.309	0
				780.756	0
				781.202	0
				781.648	0
				782.095	0
				782.541	0
				782.987	0
				783.434	0
				783.88	0
				784.327	0
				784.773	0
				785.219	0
				785.666	0
				786.112	0
				786.559	0
				787.005	0
				787.451	0
				787.898	0
				788.344	0
				788.79	0
				789.237	0
				789.683	0
				790.13	0
				790.576	0
				791.022	0
				791.469	0
				791.915	0
				792.362	0
				792.808	0
				793.254	0
				793.701	0
				794.147	0
				794.594	0
				795.04	0
				795.486	0
				795.933	0
				796.379	0
				796.825	0
				797.272	0
				797.718	0
				798.165	0
				798.611	0
				799.057	0
				799.504	0
				799.95	0
				800.397	0
				800.843	0
				801.289	0
				801.736	0
				802.182	0
				802.628	0
				803.075	0
				803.521	0
				803.968	0
				804.414	0
				804.86	0
				805.307	0
				805.753	0
				806.2	0
				806.646	0
				807.092	0
				807.539	0
				807.985	0
				808.432	0
				808.878	0
				809.324	0
				809.771	0
				810.217	0
				810.663	0
				811.11	0
				811.556	0
				812.003	0
				812.449	0
				812.895	0
				813.342	0
				813.788	0
				814.235	0
				814.681	0
				815.127	0
				815.574	0
				816.02	0
				816.466	0
				816.913	0
				817.359	0
				817.806	0
				818.252	5.68434e-14
				818.698	1.13687e-13
				819.145	1.7053e-13
				819.591	3.41061e-13
				820.038	6.25278e-13
				820.484	1.19371e-12
				820.93	2.27374e-12
				821.377	4.26326e-12
				821.823	8.07177e-12
				822.269	1.4893e-11
				822.716	2.75691e-11
				823.162	5.0477e-11
				823.609	9.1859e-11
				824.055	1.66096e-10
				824.501	2.9803e-10
				824.948	5.31259e-10
				825.394	9.40361e-10
				825.841	1.65295e-09
				826.287	2.88537e-09
				826.733	5.00177e-09
				827.18	8.6103e-09
				827.626	1.47194e-08
				828.073	2.49883e-08
				828.519	4.21269e-08
				828.965	7.05278e-08
				829.412	1.17257e-07
				829.858	1.93594e-07
				830.304	3.17411e-07
				830.751	5.16807e-07
				831.197	8.35625e-07
				831.644	1.34175e-06
				832.09	2.13948e-06
				832.536	3.38783e-06
				832.983	5.32735e-06
				833.429	8.31912e-06
				833.876	1.29009e-05
				834.322	1.98673e-05
				834.768	3.03834e-05
				835.215	4.61433e-05
				835.661	6.95917e-05
				836.107	0.000104228
				836.554	0.000155019
				837	0.000228963
				837.447	0.000335831
				837.893	0.000489161
				838.339	0.000707556
				838.786	0.00102
				839.232	0.00145
				839.679	0.00205
				840.125	0.00289
				840.571	0.00404
				841.018	0.0056
				841.464	0.00771
				841.911	0.01055
				842.357	0.01434
				842.803	0.01934
				843.25	0.02592
				843.696	0.03449
				844.142	0.04557
				844.589	0.05979
				845.035	0.07791
				845.482	0.10081
				845.928	0.12955
				846.374	0.16531
				846.821	0.2095
				847.267	0.26364
				847.714	0.32948
				848.16	0.40891
				848.606	0.50396
				849.053	0.61679
				849.499	0.74966
				849.945	0.90482
				850.392	1.08452
				850.838	1.2909
				851.285	1.52588
				851.731	1.79113
				852.177	2.0879
				852.624	2.41695
				853.07	2.77846
				853.517	3.17187
				853.963	3.59587
				854.409	4.04827
				854.856	4.52597
				855.302	5.02493
				855.749	5.5402
				856.195	6.06592
				856.641	6.59546
				857.088	7.12148
				857.534	7.6361
				857.98	8.13111
				858.427	8.59814
				858.873	9.02893
				859.32	9.41553
				859.766	9.75058
				860.212	10.0275
				860.659	10.2408
				861.105	10.3861
				861.552	10.4604
				861.998	10.4622
				862.444	10.3916
				862.891	10.2499
				863.337	10.0402
				863.783	9.76692
				864.23	9.43551
				864.676	9.05267
				865.123	8.62586
				865.569	8.1632
				866.015	7.67318
				866.462	7.16448
				866.908	6.64569
				867.355	6.12518
				867.801	5.61088
				868.247	5.11018
				868.694	4.62979
				869.14	4.17572
				869.587	3.75325
				870.033	3.36688
				870.479	3.02045
				870.926	2.71714
				871.372	2.45955
				871.818	2.24981
				872.265	2.08964
				872.711	1.98046
				873.158	1.9234
				873.604	1.91941
				874.05	1.96924
				874.497	2.07349
				874.943	2.23253
				875.39	2.44649
				875.836	2.71519
				876.282	3.03801
				876.729	3.41382
				877.175	3.84085
				877.621	4.31658
				878.068	4.83763
				878.514	5.39967
				878.961	5.99738
				879.407	6.62438
				879.853	7.27328
				880.3	7.9357
				880.746	8.6024
				881.193	9.26339
				881.639	9.90817
				882.085	10.5259
				882.532	11.1057
				882.978	11.6371
				883.424	12.1098
				883.871	12.5148
				884.317	12.8439
				884.764	13.0904
				885.21	13.2492
				885.656	13.3171
				886.103	13.2925
				886.549	13.1759
				886.996	12.9698
				887.442	12.6783
				887.888	12.3075
				888.335	11.8646
				888.781	11.3583
				889.228	10.7982
				889.674	10.1944
				890.12	9.55772
				890.567	8.8986
				891.013	8.22745
				891.459	7.55415
				891.906	6.88784
				892.352	6.23672
				892.799	5.60798
				893.245	5.00764
				893.691	4.44055
				894.138	3.91036
				894.584	3.41958
				895.031	2.96966
				895.477	2.56104
				895.923	2.19332
				896.37	1.86537
				896.816	1.57545
				897.262	1.32136
				897.709	1.10056
				898.155	0.91029
				898.602	0.7477
				899.048	0.60989
				899.494	0.49402
				899.941	0.3974
				900.387	0.31745
				900.834	0.25183
				901.28	0.19839
				901.726	0.1552
				902.173	0.12057
				902.619	0.09302
				903.066	0.07127
				903.512	0.05422
				903.958	0.04097
				904.405	0.03074
				904.851	0.0229
				905.297	0.01695
				905.744	0.01245
				906.19	0.00909
				906.637	0.00658
				907.083	0.00474
				907.529	0.00339
				907.976	0.0024
				908.422	0.00169
				908.869	0.00119
				909.315	0.000823748
				909.761	0.000568531
				910.208	0.000389665
				910.654	0.000265219
				911.1	0.000179264
				911.547	0.000120326
				911.993	8.02053e-05
				912.44	5.30912e-05
				912.886	3.48994e-05
				913.332	2.2782e-05
				913.779	1.47686e-05
				914.225	9.50749e-06
				914.672	6.07811e-06
				915.118	3.85875e-06
				915.564	2.43278e-06
				916.011	1.52312e-06
				916.457	9.46985e-07
				916.904	5.84694e-07
				917.35	3.58501e-07
				917.796	2.18287e-07
				918.243	1.31991e-07
				918.689	7.92564e-08
				919.135	4.7261e-08
				919.582	2.79864e-08
				920.028	1.64576e-08
				920.475	9.61097e-09
				920.921	5.57367e-09
				921.367	3.20989e-09
				921.814	1.83576e-09
				922.26	1.04262e-09
				922.707	5.88045e-10
				923.153	3.29351e-10
				923.599	1.83149e-10
				924.046	1.01181e-10
				924.492	5.5536e-11
				924.938	3.02407e-11
				925.385	1.63709e-11
				925.831	8.81073e-12
				926.278	4.77485e-12
				926.724	2.67164e-12
				927.17	1.7053e-12
				927.617	1.36424e-12
				928.063	1.64846e-12
				928.51	2.6148e-12
				928.956	4.60432e-12
				929.402	8.35598e-12
				929.849	1.53477e-11
				930.295	2.7967e-11
				930.741	5.07043e-11
				931.188	9.13474e-11
				931.634	1.63425e-10
				932.081	2.90413e-10
				932.527	5.12387e-10
				932.973	8.97785e-10
				933.42	1.56211e-09
				933.866	2.69921e-09
				934.313	4.63154e-09
				934.759	7.89225e-09
				935.205	1.33551e-08
				935.652	2.24426e-08
				936.098	3.74521e-08
				936.545	6.20661e-08
				936.991	1.02143e-07
				937.437	1.66932e-07
				937.884	2.70925e-07
				938.33	4.3665e-07
				938.776	6.98867e-07
				939.223	1.11079e-06
				939.669	1.75326e-06
				940.116	2.74813e-06
				940.562	4.27765e-06
				941.008	6.61225e-06
				941.455	1.01501e-05
				941.901	1.54727e-05
				942.348	2.34229e-05
				942.794	3.5212e-05
				943.24	5.25676e-05
				943.687	7.7933e-05
				944.133	0.000114737
				944.579	0.000167748
				945.026	0.000243552
				945.472	0.000351157
				945.919	0.000502791
				946.365	0.000714909
				946.811	0.00101
				947.258	0.00142
				947.704	0.00197
				948.151	0.00273
				948.597	0.00374
				949.043	0.0051
				949.49	0.00691
				949.936	0.0093
				950.383	0.01242
				950.829	0.01647
				951.275	0.02169
				951.722	0.02836
				952.168	0.03684
				952.614	0.04752
				953.061	0.06087
				953.507	0.07742
				953.954	0.0978
				954.4	0.12268
				954.846	0.15283
				955.293	0.18906
				955.739	0.23225
				956.186	0.28334
				956.632	0.34327
				957.078	0.41298
				957.525	0.49341
				957.971	0.58542
				958.417	0.68976
				958.864	0.80705
				959.31	0.93775
				959.757	1.08205
				960.203	1.23989
				960.649	1.4109
				961.096	1.59436
				961.542	1.78917
				961.989	1.99386
				962.435	2.20656
				962.881	2.425
				963.328	2.64657
				963.774	2.86836
				964.22	3.08716
				964.667	3.2996
				965.113	3.5022
				965.56	3.69145
				966.006	3.86392
				966.452	4.0164
				966.899	4.14594
				967.345	4.24996
				967.792	4.32637
				968.238	4.37359
				968.684	4.39066
				969.131	4.37722
				969.577	4.33354
				970.024	4.26054
				970.47	4.1597
				970.916	4.03308
				971.363	3.88318
				971.809	3.71292
				972.255	3.52549
				972.702	3.3243
				973.148	3.11285
				973.595	2.89462
				974.041	2.67302
				974.487	2.45126
				974.934	2.2323
				975.38	2.0188
				975.827	1.81305
				976.273	1.61698
				976.719	1.4321
				977.166	1.25956
				977.612	1.10013
				978.058	0.95421
				978.505	0.8219
				978.951	0.70303
				979.398	0.59717
				979.844	0.50374
				980.29	0.42198
				980.737	0.35103
				981.183	0.28999
				981.63	0.2379
				982.076	0.19381
				982.522	0.1568
				982.969	0.12598
				983.415	0.10051
				983.862	0.07964
				984.308	0.06266
				984.754	0.04896
				985.201	0.03799
				985.647	0.02927
				986.093	0.0224
				986.54	0.01702
				986.986	0.01284
				987.433	0.00963
				987.879	0.00716
				988.325	0.00529
				988.772	0.00389
				989.218	0.00283
				989.665	0.00205
				1000	0.002

## Sheet: Figure 5a
Total and projected DOSs for the [GeOØ2]n chain
Projected DOSs of oxygen						Projected DOSs of germanium						Total DOSs of the chain
O 2s		O 2p		O Total		Ge 4s		Ge 4p		Ge Total		s		p		Total
Energy	Dos	Energy	Dos	Energy	Dos	Energy	Dos	Energy	Dos	Energy	Dos	Energy	Dos	Energy	Dos	Energy	Dos
eV	States/eV	eV	States/eV	eV	States/eV	eV	States/eV	eV	States/eV	eV	States/eV	eV	States/eV	eV	States/eV	eV	States/eV
-21.1678	0	-21.1678	0	-21.1678	0	-21.1678	0	-21.1678	0	-21.1678	0	-21.1678	0	-21.1678	0	-21.1678	0
-21.1565	0	-21.1565	0	-21.1565	0	-21.1565	0	-21.1565	0	-21.1565	0	-21.1565	0	-21.1565	0	-21.1565	0
-19.8895	0.000110735	-19.6746	0.000105172	-19.8895	0.000113162	-19.833	0.000115109	-19.6859	0.000106854	-19.833	0.000122447	-19.9008	0.000117114	-19.7198	0.000111942	-19.9008	0.000120645
-19.8782	0.000137556	-19.6633	0.000124576	-19.8782	0.000140575	-19.8216	0.000140982	-19.6746	0.000128796	-19.8216	0.000150094	-19.8895	0.000150007	-19.7085	0.000135456	-19.8895	0.000154681
-19.8669	0.000173641	-19.6519	0.000147227	-19.8669	0.000177472	-19.8103	0.000174145	-19.6633	0.000154302	-19.8103	0.000185866	-19.8782	0.000186301	-19.6972	0.000162975	-19.8782	0.000192146
-19.8556	0.000214642	-19.6406	0.000173485	-19.8556	0.000219386	-19.799	0.000212227	-19.6519	0.000184437	-19.799	0.000226723	-19.8669	0.000235017	-19.6859	0.000195246	-19.8669	0.000242575
-19.8443	0.000264568	-19.6293	0.000203894	-19.8443	0.000270425	-19.7877	0.000258769	-19.6406	0.000219782	-19.7877	0.000276814	-19.8556	0.000290445	-19.6746	0.000233968	-19.8556	0.000299855
-19.833	0.000326811	-19.618	0.000239169	-19.833	0.000334068	-19.7764	0.000313668	-19.6293	0.000261198	-19.7764	0.00033587	-19.8443	0.000357921	-19.6633	0.000278878	-19.8443	0.000369603
-19.8216	0.000400644	-19.6067	0.000279657	-19.8216	0.000409557	-19.7651	0.000379159	-19.618	0.00031006	-19.7651	0.0004064	-19.833	0.00044192	-19.6519	0.000331665	-19.833	0.000456515
-19.8103	0.000496305	-19.5954	0.000326378	-19.8103	0.000507408	-19.7538	0.000457055	-19.6067	0.000366579	-19.7538	0.000490385	-19.8216	0.000541626	-19.6406	0.000393267	-19.8216	0.000559651
-19.799	0.000605478	-19.5841	0.000379934	-19.799	0.00061905	-19.7425	0.000549433	-19.5954	0.000432867	-19.7425	0.000590099	-19.8103	0.000670451	-19.6293	0.000465092	-19.8103	0.000693274
-19.7877	0.000739889	-19.5728	0.000440921	-19.7877	0.000756531	-19.7311	0.000659105	-19.5841	0.000509612	-19.7311	0.000708716	-19.799	0.000817706	-19.618	0.000549229	-19.799	0.000845773
-19.7764	0.000897893	-19.5615	0.000510408	-19.7764	0.000918132	-19.7198	0.000788007	-19.5728	0.000597905	-19.7198	0.000848211	-19.7877	0.000998658	-19.6067	0.000646236	-19.7877	0.00103
-19.7651	0.00109	-19.5501	0.000589421	-19.7651	0.00111	-19.7085	0.000941248	-19.5615	0.000699675	-19.7085	0.00101	-19.7764	0.00121	-19.5954	0.000759245	-19.7764	0.00125
-19.7538	0.00131	-19.5388	0.000679021	-19.7538	0.00134	-19.6972	0.00112	-19.5501	0.000816771	-19.6972	0.00121	-19.7651	0.00147	-19.5841	0.000889547	-19.7651	0.00152
-19.7425	0.00158	-19.5275	0.000780411	-19.7425	0.00161	-19.6859	0.00133	-19.5388	0.000951213	-19.6859	0.00144	-19.7538	0.00177	-19.5728	0.00104	-19.7538	0.00183
-19.7311	0.0019	-19.5162	0.000894535	-19.7311	0.00194	-19.6746	0.00157	-19.5275	0.00111	-19.6746	0.0017	-19.7425	0.00213	-19.5615	0.00121	-19.7425	0.0022
-19.7198	0.00227	-19.5049	0.00102	-19.7198	0.00232	-19.6633	0.00186	-19.5162	0.00128	-19.6633	0.00201	-19.7311	0.00256	-19.5501	0.00141	-19.7311	0.00265
-19.7085	0.00272	-19.4936	0.00117	-19.7085	0.00278	-19.6519	0.00218	-19.5049	0.00148	-19.6519	0.00237	-19.7198	0.00306	-19.5388	0.00163	-19.7198	0.00317
-19.6972	0.00324	-19.4823	0.00133	-19.6972	0.00331	-19.6406	0.00256	-19.4936	0.0017	-19.6406	0.00278	-19.7085	0.00366	-19.5275	0.00189	-19.7085	0.00379
-19.6859	0.00385	-19.4709	0.00151	-19.6859	0.00393	-19.6293	0.003	-19.4823	0.00196	-19.6293	0.00326	-19.6972	0.00436	-19.5162	0.00217	-19.6972	0.00452
-19.6746	0.00456	-19.4596	0.00171	-19.6746	0.00467	-19.618	0.0035	-19.4709	0.00225	-19.618	0.00381	-19.6859	0.00517	-19.5049	0.0025	-19.6859	0.00537
-19.6633	0.00539	-19.4483	0.00193	-19.6633	0.00551	-19.6067	0.00408	-19.4596	0.00257	-19.6067	0.00444	-19.6746	0.00613	-19.4936	0.00287	-19.6746	0.00637
-19.6519	0.00635	-19.437	0.00217	-19.6519	0.0065	-19.5954	0.00474	-19.4483	0.00294	-19.5954	0.00517	-19.6633	0.00725	-19.4823	0.00329	-19.6633	0.00752
-19.6406	0.00747	-19.4257	0.00244	-19.6406	0.00764	-19.5841	0.00548	-19.437	0.00334	-19.5841	0.00599	-19.6519	0.00854	-19.4709	0.00375	-19.6519	0.00887
-19.6293	0.00875	-19.4144	0.00274	-19.6293	0.00896	-19.5728	0.00634	-19.4257	0.0038	-19.5728	0.00693	-19.6406	0.01003	-19.4596	0.00428	-19.6406	0.01042
-19.618	0.01024	-19.4031	0.00307	-19.618	0.01048	-19.5615	0.0073	-19.4144	0.0043	-19.5615	0.008	-19.6293	0.01175	-19.4483	0.00486	-19.6293	0.01222
-19.6067	0.01194	-19.3918	0.00343	-19.6067	0.01222	-19.5501	0.00839	-19.4031	0.00486	-19.5501	0.0092	-19.618	0.01374	-19.437	0.00552	-19.618	0.01429
-19.5954	0.01389	-19.3804	0.00382	-19.5954	0.01422	-19.5388	0.00961	-19.3918	0.00548	-19.5388	0.01057	-19.6067	0.01602	-19.4257	0.00624	-19.6067	0.01666
-19.5841	0.01612	-19.3691	0.00425	-19.5841	0.0165	-19.5275	0.01099	-19.3804	0.00617	-19.5275	0.0121	-19.5954	0.01863	-19.4144	0.00704	-19.5954	0.01939
-19.5728	0.01866	-19.3578	0.00471	-19.5728	0.0191	-19.5162	0.01254	-19.3691	0.00692	-19.5162	0.01382	-19.5841	0.02161	-19.4031	0.00793	-19.5841	0.0225
-19.5615	0.02154	-19.3465	0.00521	-19.5615	0.02205	-19.5049	0.01426	-19.3578	0.00775	-19.5049	0.01574	-19.5728	0.02499	-19.3918	0.00891	-19.5728	0.02603
-19.5501	0.0248	-19.3352	0.00576	-19.5501	0.02539	-19.4936	0.01618	-19.3465	0.00866	-19.4936	0.01788	-19.5615	0.02884	-19.3804	0.00999	-19.5615	0.03005
-19.5388	0.02848	-19.3239	0.00634	-19.5388	0.02916	-19.4823	0.01831	-19.3352	0.00966	-19.4823	0.02027	-19.5501	0.03319	-19.3691	0.01117	-19.5501	0.03459
-19.5275	0.03263	-19.3126	0.00698	-19.5275	0.03341	-19.4709	0.02067	-19.3239	0.01074	-19.4709	0.02291	-19.5388	0.0381	-19.3578	0.01246	-19.5388	0.03973
-19.5162	0.03729	-19.3013	0.00766	-19.5162	0.03818	-19.4596	0.02327	-19.3126	0.01192	-19.4596	0.02584	-19.5275	0.04363	-19.3465	0.01388	-19.5275	0.04551
-19.5049	0.0425	-19.29	0.00839	-19.5049	0.04353	-19.4483	0.02614	-19.3013	0.0132	-19.4483	0.02908	-19.5162	0.04982	-19.3352	0.01541	-19.5162	0.052
-19.4936	0.04833	-19.2786	0.00916	-19.4936	0.04949	-19.437	0.02929	-19.29	0.01459	-19.437	0.03263	-19.5049	0.05676	-19.3239	0.01709	-19.5049	0.05926
-19.4823	0.05481	-19.2673	0.00999	-19.4823	0.05614	-19.4257	0.03274	-19.2786	0.01608	-19.4257	0.03653	-19.4936	0.0645	-19.3126	0.0189	-19.4936	0.06738
-19.4709	0.06202	-19.256	0.01088	-19.4709	0.06352	-19.4144	0.0365	-19.2673	0.0177	-19.4144	0.0408	-19.4823	0.07312	-19.3013	0.02086	-19.4823	0.07641
-19.4596	0.07	-19.2447	0.01182	-19.4596	0.07171	-19.4031	0.0406	-19.256	0.01943	-19.4031	0.04546	-19.4709	0.08268	-19.29	0.02297	-19.4709	0.08644
-19.4483	0.07882	-19.2334	0.01281	-19.4483	0.08075	-19.3918	0.04505	-19.2447	0.02129	-19.3918	0.05053	-19.4596	0.09328	-19.2786	0.02525	-19.4596	0.09755
-19.437	0.08854	-19.2221	0.01386	-19.437	0.09071	-19.3804	0.04986	-19.2334	0.02328	-19.3804	0.05603	-19.4483	0.10496	-19.2673	0.02769	-19.4483	0.10983
-19.4257	0.09922	-19.2108	0.01497	-19.4257	0.10166	-19.3691	0.05506	-19.2221	0.0254	-19.3691	0.06199	-19.437	0.11783	-19.256	0.03031	-19.437	0.12334
-19.4144	0.11092	-19.1995	0.01614	-19.4144	0.11366	-19.3578	0.06066	-19.2108	0.02766	-19.3578	0.06842	-19.4257	0.13195	-19.2447	0.03311	-19.4257	0.13819
-19.4031	0.12371	-19.1881	0.01736	-19.4031	0.12678	-19.3465	0.06668	-19.1995	0.03006	-19.3465	0.07534	-19.4144	0.14742	-19.2334	0.03609	-19.4144	0.15446
-19.3918	0.13766	-19.1768	0.01864	-19.3918	0.14108	-19.3352	0.07311	-19.1881	0.0326	-19.3352	0.08277	-19.4031	0.16431	-19.2221	0.03926	-19.4031	0.17224
-19.3804	0.15282	-19.1655	0.01999	-19.3804	0.15664	-19.3239	0.07999	-19.1768	0.03529	-19.3239	0.09073	-19.3918	0.1827	-19.2108	0.04263	-19.3918	0.19161
-19.3691	0.16926	-19.1542	0.02139	-19.3691	0.17351	-19.3126	0.08731	-19.1655	0.03813	-19.3126	0.09923	-19.3804	0.20268	-19.1995	0.04619	-19.3804	0.21267
-19.3578	0.18705	-19.1429	0.02285	-19.3578	0.19176	-19.3013	0.09508	-19.1542	0.04111	-19.3013	0.10828	-19.3691	0.22433	-19.1881	0.04996	-19.3691	0.2355
-19.3465	0.20624	-19.1316	0.02436	-19.3465	0.21146	-19.29	0.10331	-19.1429	0.04425	-19.29	0.1179	-19.3578	0.24772	-19.1768	0.05393	-19.3578	0.26018
-19.3352	0.2269	-19.1203	0.02593	-19.3352	0.23265	-19.2786	0.11201	-19.1316	0.04754	-19.2786	0.12809	-19.3465	0.27292	-19.1655	0.05811	-19.3465	0.2868
-19.3239	0.24906	-19.109	0.02755	-19.3239	0.25541	-19.2673	0.12116	-19.1203	0.05098	-19.2673	0.13886	-19.3352	0.30001	-19.1542	0.0625	-19.3352	0.31542
-19.3126	0.27281	-19.0976	0.02923	-19.3126	0.27978	-19.256	0.13078	-19.109	0.05457	-19.256	0.15021	-19.3239	0.32905	-19.1429	0.0671	-19.3239	0.34614
-19.3013	0.29816	-19.0863	0.03095	-19.3013	0.30582	-19.2447	0.14085	-19.0976	0.0583	-19.2447	0.16214	-19.3126	0.36011	-19.1316	0.0719	-19.3126	0.37901
-19.29	0.32517	-19.075	0.03273	-19.29	0.33356	-19.2334	0.15138	-19.0863	0.06219	-19.2334	0.17465	-19.3013	0.39324	-19.1203	0.07691	-19.3013	0.4141
-19.2786	0.35388	-19.0637	0.03455	-19.2786	0.36304	-19.2221	0.16234	-19.075	0.06621	-19.2221	0.18774	-19.29	0.42848	-19.109	0.08212	-19.29	0.45146
-19.2673	0.38431	-19.0524	0.03641	-19.2673	0.39431	-19.2108	0.17374	-19.0637	0.07038	-19.2108	0.20139	-19.2786	0.46588	-19.0976	0.08753	-19.2786	0.49113
-19.256	0.4165	-19.0411	0.03832	-19.256	0.42738	-19.1995	0.18554	-19.0524	0.07468	-19.1995	0.2156	-19.2673	0.50547	-19.0863	0.09314	-19.2673	0.53316
-19.2447	0.45046	-19.0298	0.04026	-19.2447	0.46228	-19.1881	0.19774	-19.0411	0.07911	-19.1881	0.23034	-19.256	0.54728	-19.075	0.09894	-19.256	0.57759
-19.2334	0.48621	-19.0185	0.04223	-19.2334	0.49902	-19.1768	0.21032	-19.0298	0.08366	-19.1768	0.24561	-19.2447	0.59131	-19.0637	0.10493	-19.2447	0.62442
-19.2221	0.52373	-19.0071	0.04423	-19.2221	0.5376	-19.1655	0.22326	-19.0185	0.08833	-19.1655	0.26139	-19.2334	0.63758	-19.0524	0.11109	-19.2334	0.67367
-19.2108	0.56304	-18.9958	0.04626	-19.2108	0.57802	-19.1542	0.23654	-19.0071	0.0931	-19.1542	0.27766	-19.2221	0.68608	-19.0411	0.11743	-19.2221	0.72534
-19.1995	0.60413	-18.9845	0.0483	-19.1995	0.62027	-19.1429	0.25012	-18.9958	0.09798	-19.1429	0.29437	-19.2108	0.73678	-19.0298	0.12392	-19.2108	0.77941
-19.1881	0.64697	-18.9732	0.05036	-19.1881	0.66433	-19.1316	0.26397	-18.9845	0.10294	-19.1316	0.31151	-19.1995	0.78967	-19.0185	0.13056	-19.1995	0.83586
-19.1768	0.69152	-18.9619	0.05242	-19.1768	0.71017	-19.1203	0.27804	-18.9732	0.10797	-19.1203	0.32902	-19.1881	0.84471	-19.0071	0.13734	-19.1881	0.89467
-19.1655	0.73782	-18.9506	0.05449	-19.1655	0.7578	-19.109	0.2923	-18.9619	0.11307	-19.109	0.34687	-19.1768	0.90184	-18.9958	0.14424	-19.1768	0.95577
-19.1542	0.78579	-18.9393	0.05656	-19.1542	0.80718	-19.0976	0.30673	-18.9506	0.11823	-19.0976	0.36503	-19.1655	0.96108	-18.9845	0.15124	-19.1655	1.01919
-19.1429	0.83535	-18.928	0.05863	-19.1429	0.8582	-19.0863	0.3213	-18.9393	0.12344	-19.0863	0.38349	-19.1542	1.02234	-18.9732	0.15833	-19.1542	1.08484
-19.1316	0.88643	-18.9167	0.06067	-19.1316	0.91079	-19.075	0.33599	-18.928	0.12868	-19.075	0.4022	-19.1429	1.08548	-18.9619	0.1655	-19.1429	1.15257
-19.1203	0.93896	-18.9053	0.06269	-19.1203	0.96489	-19.0637	0.35074	-18.9167	0.13392	-19.0637	0.42112	-19.1316	1.1504	-18.9506	0.17273	-19.1316	1.2223
-19.109	0.99285	-18.894	0.06469	-19.109	1.0204	-19.0524	0.36551	-18.9053	0.13916	-19.0524	0.44019	-19.1203	1.217	-18.9393	0.18	-19.1203	1.2939
-19.0976	1.04801	-18.8827	0.06666	-19.0976	1.07724	-19.0411	0.38027	-18.894	0.14438	-19.0411	0.45938	-19.109	1.28515	-18.928	0.1873	-19.109	1.36727
-19.0863	1.10444	-18.8714	0.06859	-19.0863	1.13539	-19.0298	0.39495	-18.8827	0.14958	-19.0298	0.47862	-19.0976	1.35474	-18.9167	0.19459	-19.0976	1.44227
-19.075	1.16203	-18.8601	0.07049	-19.075	1.19476	-19.0185	0.40949	-18.8714	0.15476	-19.0185	0.49782	-19.0863	1.42575	-18.9053	0.20185	-19.0863	1.51889
-19.0637	1.22067	-18.8488	0.07233	-19.0637	1.25522	-19.0071	0.4239	-18.8601	0.15988	-19.0071	0.517	-19.075	1.49802	-18.894	0.20907	-19.075	1.59696
-19.0524	1.28023	-18.8375	0.07411	-19.0524	1.31664	-18.9958	0.43813	-18.8488	0.16492	-18.9958	0.53611	-19.0637	1.57141	-18.8827	0.21624	-19.0637	1.67634
-19.0411	1.34058	-18.8261	0.07582	-19.0411	1.3789	-18.9845	0.45208	-18.8375	0.16986	-18.9845	0.55502	-19.0524	1.64574	-18.8714	0.22336	-19.0524	1.75684
-19.0298	1.40157	-18.8148	0.07747	-19.0298	1.44183	-18.9732	0.46569	-18.8261	0.17468	-18.9732	0.57366	-19.0411	1.72084	-18.8601	0.23037	-19.0411	1.83827
-19.0185	1.46298	-18.8035	0.07903	-19.0185	1.50521	-18.9619	0.47899	-18.8148	0.17936	-18.9619	0.59206	-19.0298	1.79652	-18.8488	0.23725	-19.0298	1.92045
-19.0071	1.52482	-18.7922	0.08052	-19.0071	1.56905	-18.9506	0.49193	-18.8035	0.18391	-18.9506	0.61016	-19.0185	1.87247	-18.8375	0.24397	-19.0185	2.00303
-18.9958	1.58695	-18.7809	0.08193	-18.9958	1.63321	-18.9393	0.50447	-18.7922	0.18831	-18.9393	0.62791	-19.0071	1.94872	-18.8261	0.2505	-19.0071	2.08606
-18.9845	1.64901	-18.7696	0.08327	-18.9845	1.69731	-18.928	0.51656	-18.7809	0.19257	-18.928	0.64524	-18.9958	2.02508	-18.8148	0.25683	-18.9958	2.16932
-18.9732	1.71082	-18.7583	0.08452	-18.9732	1.76118	-18.9167	0.52811	-18.7696	0.19667	-18.9167	0.66203	-18.9845	2.10108	-18.8035	0.26295	-18.9845	2.25233
-18.9619	1.77241	-18.747	0.08569	-18.9619	1.82484	-18.9053	0.5391	-18.7583	0.2006	-18.9053	0.67826	-18.9732	2.17651	-18.7922	0.26883	-18.9732	2.33485
-18.9506	1.8336	-18.7356	0.08677	-18.9506	1.8881	-18.894	0.54949	-18.747	0.20434	-18.894	0.69387	-18.9619	2.2514	-18.7809	0.2745	-18.9619	2.4169
-18.9393	1.89422	-18.7243	0.08776	-18.9393	1.95078	-18.8827	0.55935	-18.7356	0.2079	-18.8827	0.70893	-18.9506	2.32553	-18.7696	0.27995	-18.9506	2.49826
-18.928	1.95406	-18.713	0.08864	-18.928	2.01269	-18.8714	0.56863	-18.7243	0.21124	-18.8714	0.72339	-18.9393	2.39869	-18.7583	0.28512	-18.9393	2.57869
-18.9167	2.01278	-18.7017	0.08942	-18.9167	2.07345	-18.8601	0.57724	-18.713	0.21436	-18.8601	0.73711	-18.928	2.47063	-18.747	0.29004	-18.928	2.65793
-18.9053	2.07027	-18.6904	0.09011	-18.9053	2.13297	-18.8488	0.58515	-18.7017	0.21724	-18.8488	0.75007	-18.9167	2.54089	-18.7356	0.29467	-18.9167	2.73548
-18.894	2.12636	-18.6791	0.0907	-18.894	2.19105	-18.8375	0.59229	-18.6904	0.21991	-18.8375	0.76215	-18.9053	2.60937	-18.7243	0.299	-18.9053	2.81122
-18.8827	2.18116	-18.6678	0.09121	-18.8827	2.24782	-18.8261	0.59864	-18.6791	0.22236	-18.8261	0.77332	-18.894	2.67586	-18.713	0.303	-18.894	2.88492
-18.8714	2.2345	-18.6565	0.09164	-18.8714	2.30309	-18.8148	0.60418	-18.6678	0.2246	-18.8148	0.78355	-18.8827	2.74051	-18.7017	0.30666	-18.8827	2.95675
-18.8601	2.28601	-18.6452	0.09199	-18.8601	2.3565	-18.8035	0.60893	-18.6565	0.22666	-18.8035	0.79284	-18.8714	2.80313	-18.6904	0.31002	-18.8714	3.02648
-18.8488	2.33553	-18.6338	0.09224	-18.8488	2.40786	-18.7922	0.61286	-18.6452	0.22851	-18.7922	0.80118	-18.8601	2.86324	-18.6791	0.31306	-18.8601	3.09361
-18.8375	2.38271	-18.6225	0.0924	-18.8375	2.45682	-18.7809	0.61607	-18.6338	0.2301	-18.7809	0.80863	-18.8488	2.92067	-18.6678	0.31581	-18.8488	3.15792
-18.8261	2.42741	-18.6112	0.09248	-18.8261	2.50323	-18.7696	0.61856	-18.6225	0.23146	-18.7696	0.81523	-18.8375	2.975	-18.6565	0.31831	-18.8375	3.21897
-18.8148	2.46948	-18.5999	0.09249	-18.8148	2.54695	-18.7583	0.62025	-18.6112	0.23261	-18.7583	0.82085	-18.8261	3.02605	-18.6452	0.32049	-18.8261	3.27655
-18.8035	2.50892	-18.5886	0.09243	-18.8035	2.58795	-18.747	0.6212	-18.5999	0.23356	-18.747	0.82554	-18.8148	3.07367	-18.6338	0.32234	-18.8148	3.3305
-18.7922	2.54559	-18.5773	0.09229	-18.7922	2.62611	-18.7356	0.62142	-18.5886	0.23431	-18.7356	0.82932	-18.8035	3.11784	-18.6225	0.32386	-18.8035	3.38079
-18.7809	2.57971	-18.566	0.09208	-18.7809	2.66164	-18.7243	0.62085	-18.5773	0.23484	-18.7243	0.83209	-18.7922	3.15846	-18.6112	0.32508	-18.7922	3.42729
-18.7696	2.61138	-18.5546	0.0918	-18.7696	2.69465	-18.713	0.61949	-18.566	0.23515	-18.713	0.83385	-18.7809	3.19578	-18.5999	0.32605	-18.7809	3.47027
-18.7583	2.64014	-18.5433	0.09145	-18.7583	2.72467	-18.7017	0.61737	-18.5546	0.23523	-18.7017	0.8346	-18.7696	3.22994	-18.5886	0.32674	-18.7696	3.50989
-18.747	2.66614	-18.532	0.09105	-18.747	2.75183	-18.6904	0.61456	-18.5433	0.2351	-18.6904	0.83447	-18.7583	3.26039	-18.5773	0.32714	-18.7583	3.54551
-18.7356	2.68933	-18.5207	0.09061	-18.7356	2.7761	-18.6791	0.6111	-18.532	0.23481	-18.6791	0.83346	-18.747	3.28734	-18.566	0.32723	-18.747	3.57737
-18.7243	2.7094	-18.5094	0.09011	-18.7243	2.79715	-18.6678	0.60704	-18.5207	0.23436	-18.6678	0.83164	-18.7356	3.31075	-18.5546	0.32703	-18.7356	3.60542
-18.713	2.72635	-18.4981	0.08957	-18.713	2.81499	-18.6565	0.60246	-18.5094	0.23372	-18.6565	0.82913	-18.7243	3.33024	-18.5433	0.32655	-18.7243	3.62924
-18.7017	2.7401	-18.4868	0.08898	-18.7017	2.82952	-18.6452	0.59732	-18.4981	0.23291	-18.6452	0.82583	-18.713	3.34585	-18.532	0.32586	-18.713	3.64884
-18.6904	2.75096	-18.4755	0.08837	-18.6904	2.84107	-18.6338	0.59159	-18.4868	0.23193	-18.6338	0.82169	-18.7017	3.35746	-18.5207	0.32497	-18.7017	3.66412
-18.6791	2.75897	-18.4642	0.08771	-18.6791	2.84968	-18.6225	0.58532	-18.4755	0.23079	-18.6225	0.81678	-18.6904	3.36552	-18.5094	0.32383	-18.6904	3.67554
-18.6678	2.7643	-18.4528	0.08703	-18.6678	2.85551	-18.6112	0.57861	-18.4642	0.22951	-18.6112	0.81122	-18.6791	3.37008	-18.4981	0.32247	-18.6791	3.68314
-18.6565	2.76739	-18.4415	0.08632	-18.6565	2.85903	-18.5999	0.57157	-18.4528	0.22807	-18.5999	0.80512	-18.6678	3.37134	-18.4868	0.32091	-18.6678	3.68715
-18.6452	2.76795	-18.4302	0.08559	-18.6452	2.85994	-18.5886	0.56418	-18.4415	0.22649	-18.5886	0.7985	-18.6565	3.36985	-18.4755	0.31916	-18.6565	3.68816
-18.6338	2.76568	-18.4189	0.08484	-18.6338	2.85792	-18.5773	0.55643	-18.4302	0.22479	-18.5773	0.79127	-18.6452	3.36527	-18.4642	0.31722	-18.6452	3.68577
-18.6225	2.76079	-18.4076	0.08408	-18.6225	2.85319	-18.566	0.54834	-18.4189	0.22299	-18.566	0.78348	-18.6338	3.35727	-18.4528	0.3151	-18.6338	3.67961
-18.6112	2.75359	-18.3963	0.08331	-18.6112	2.84606	-18.5546	0.53996	-18.4076	0.22107	-18.5546	0.77519	-18.6225	3.34612	-18.4415	0.31281	-18.6225	3.66998
-18.5999	2.74446	-18.385	0.08254	-18.5999	2.83695	-18.5433	0.53132	-18.3963	0.21905	-18.5433	0.76643	-18.6112	3.3322	-18.4302	0.31038	-18.6112	3.65728
-18.5886	2.7334	-18.3737	0.08178	-18.5886	2.82583	-18.532	0.52257	-18.385	0.21697	-18.532	0.75738	-18.5999	3.31602	-18.4189	0.30784	-18.5999	3.64207
-18.5773	2.72017	-18.3623	0.08103	-18.5773	2.81247	-18.5207	0.51374	-18.3737	0.21484	-18.5207	0.7481	-18.5886	3.29759	-18.4076	0.30516	-18.5886	3.62433
-18.566	2.70485	-18.351	0.08028	-18.566	2.79693	-18.5094	0.50478	-18.3623	0.21267	-18.5094	0.7385	-18.5773	3.2766	-18.3963	0.30236	-18.5773	3.60374
-18.5546	2.68757	-18.3397	0.07954	-18.5546	2.77937	-18.4981	0.49577	-18.351	0.21045	-18.4981	0.72867	-18.566	3.25319	-18.385	0.29951	-18.566	3.58042
-18.5433	2.66849	-18.3284	0.07882	-18.5433	2.75994	-18.4868	0.48674	-18.3397	0.20818	-18.4868	0.71867	-18.5546	3.22753	-18.3737	0.29662	-18.5546	3.55456
-18.532	2.64812	-18.3171	0.07813	-18.532	2.73917	-18.4755	0.47771	-18.3284	0.20591	-18.4755	0.7085	-18.5433	3.19981	-18.3623	0.29369	-18.5433	3.52636
-18.5207	2.6266	-18.3058	0.07747	-18.5207	2.71721	-18.4642	0.46871	-18.3171	0.20365	-18.4642	0.69822	-18.532	3.17069	-18.351	0.29073	-18.532	3.49655
-18.5094	2.60371	-18.2945	0.07684	-18.5094	2.69382	-18.4528	0.45977	-18.3058	0.20141	-18.4528	0.68784	-18.5207	3.14034	-18.3397	0.28771	-18.5207	3.46531
-18.4981	2.57976	-18.2831	0.07623	-18.4981	2.66932	-18.4415	0.4509	-18.2945	0.19918	-18.4415	0.67739	-18.5094	3.10849	-18.3284	0.28473	-18.5094	3.43232
-18.4868	2.55488	-18.2718	0.07565	-18.4868	2.64387	-18.4302	0.44218	-18.2831	0.19695	-18.4302	0.66697	-18.4981	3.07553	-18.3171	0.28178	-18.4981	3.398
-18.4755	2.52912	-18.2605	0.0751	-18.4755	2.61749	-18.4189	0.43361	-18.2718	0.19473	-18.4189	0.6566	-18.4868	3.04162	-18.3058	0.27887	-18.4868	3.36254
-18.4642	2.50259	-18.2492	0.07459	-18.4642	2.59031	-18.4076	0.4252	-18.2605	0.19256	-18.4076	0.64628	-18.4755	3.00683	-18.2945	0.27601	-18.4755	3.32599
-18.4528	2.47533	-18.2379	0.07412	-18.4528	2.56236	-18.3963	0.41697	-18.2492	0.19044	-18.3963	0.63602	-18.4642	2.97131	-18.2831	0.27318	-18.4642	3.28853
-18.4415	2.44745	-18.2266	0.07368	-18.4415	2.53377	-18.385	0.40899	-18.2379	0.18837	-18.385	0.62596	-18.4528	2.9351	-18.2718	0.27038	-18.4528	3.2502
-18.4302	2.41926	-18.2153	0.07328	-18.4302	2.50485	-18.3737	0.40129	-18.2266	0.18636	-18.3737	0.61613	-18.4415	2.89835	-18.2605	0.26766	-18.4415	3.21116
-18.4189	2.39087	-18.204	0.07293	-18.4189	2.47571	-18.3623	0.39384	-18.2153	0.18442	-18.3623	0.6065	-18.4302	2.86144	-18.2492	0.26503	-18.4302	3.17182
-18.4076	2.36219	-18.1927	0.07261	-18.4076	2.44627	-18.351	0.38667	-18.204	0.18257	-18.351	0.59711	-18.4189	2.82448	-18.2379	0.26248	-18.4189	3.13231
-18.3963	2.33334	-18.1813	0.07235	-18.3963	2.41665	-18.3397	0.37976	-18.1927	0.18081	-18.3397	0.58793	-18.4076	2.78739	-18.2266	0.26004	-18.4076	3.09255
-18.385	2.3048	-18.17	0.07214	-18.385	2.38734	-18.3284	0.37316	-18.1813	0.17917	-18.3284	0.57907	-18.3963	2.75032	-18.2153	0.2577	-18.3963	3.05268
-18.3737	2.27667	-18.1587	0.072	-18.3737	2.35845	-18.3171	0.36691	-18.17	0.17766	-18.3171	0.57056	-18.385	2.7138	-18.204	0.2555	-18.385	3.01331
-18.3623	2.24886	-18.1474	0.0719	-18.3623	2.32988	-18.3058	0.36102	-18.1587	0.1763	-18.3058	0.56243	-18.3737	2.67796	-18.1927	0.25343	-18.3737	2.97458
-18.351	2.22145	-18.1361	0.07187	-18.351	2.30173	-18.2945	0.35552	-18.1474	0.17509	-18.2945	0.5547	-18.3623	2.6427	-18.1813	0.25152	-18.3623	2.93639
-18.3397	2.19435	-18.1248	0.07189	-18.3397	2.27389	-18.2831	0.35036	-18.1361	0.17403	-18.2831	0.54731	-18.351	2.60812	-18.17	0.2498	-18.351	2.89885
-18.3284	2.16803	-18.1135	0.07197	-18.3284	2.24685	-18.2718	0.34554	-18.1248	0.17314	-18.2718	0.54027	-18.3397	2.57411	-18.1587	0.2483	-18.3397	2.86182
-18.3171	2.1426	-18.1022	0.0721	-18.3171	2.22073	-18.2605	0.34114	-18.1135	0.1724	-18.2605	0.5337	-18.3284	2.5412	-18.1474	0.247	-18.3284	2.82593
-18.3058	2.11813	-18.0908	0.07229	-18.3058	2.19559	-18.2492	0.33718	-18.1022	0.17183	-18.2492	0.52762	-18.3171	2.50951	-18.1361	0.2459	-18.3171	2.79129
-18.2945	2.09469	-18.0795	0.07254	-18.2945	2.17153	-18.2379	0.3336	-18.0908	0.17144	-18.2379	0.52197	-18.3058	2.47915	-18.1248	0.24503	-18.3058	2.75802
-18.2831	2.07201	-18.0682	0.07286	-18.2831	2.14824	-18.2266	0.33043	-18.0795	0.17127	-18.2266	0.51679	-18.2945	2.45021	-18.1135	0.24437	-18.2945	2.72623
-18.2718	2.05015	-18.0569	0.07322	-18.2718	2.1258	-18.2153	0.32767	-18.0682	0.17129	-18.2153	0.51209	-18.2831	2.42236	-18.1022	0.24393	-18.2831	2.69554
-18.2605	2.02939	-18.0456	0.07363	-18.2605	2.1045	-18.204	0.32535	-18.0569	0.17148	-18.204	0.50792	-18.2718	2.39569	-18.0908	0.24373	-18.2718	2.66607
-18.2492	2.00984	-18.0343	0.07407	-18.2492	2.08443	-18.1927	0.32347	-18.0456	0.17185	-18.1927	0.50428	-18.2605	2.37054	-18.0795	0.24381	-18.2605	2.6382
-18.2379	1.99136	-18.023	0.07456	-18.2379	2.06548	-18.1813	0.32205	-18.0343	0.17239	-18.1813	0.50122	-18.2492	2.34702	-18.0682	0.24414	-18.2492	2.61205
-18.2266	1.97404	-18.0116	0.0751	-18.2266	2.04772	-18.17	0.32115	-18.023	0.1731	-18.17	0.49881	-18.2379	2.32496	-18.0569	0.2447	-18.2379	2.58744
-18.2153	1.95797	-18.0003	0.07569	-18.2153	2.03125	-18.1587	0.32079	-18.0116	0.17402	-18.1587	0.4971	-18.2266	2.30447	-18.0456	0.24547	-18.2266	2.56451
-18.204	1.94322	-17.989	0.0763	-18.204	2.01615	-18.1474	0.32095	-18.0003	0.17514	-18.1474	0.49604	-18.2153	2.28565	-18.0343	0.24646	-18.2153	2.54335
-18.1927	1.92986	-17.9777	0.07694	-18.1927	2.00248	-18.1361	0.32164	-17.989	0.17643	-18.1361	0.49567	-18.204	2.26857	-18.023	0.24766	-18.204	2.52406
-18.1813	1.91797	-17.9664	0.0776	-18.1813	1.99033	-18.1248	0.32285	-17.9777	0.17786	-18.1248	0.49599	-18.1927	2.25333	-18.0116	0.24912	-18.1927	2.50676
-18.17	1.90782	-17.9551	0.07827	-18.17	1.97996	-18.1135	0.3246	-17.9664	0.17945	-18.1135	0.497	-18.1813	2.24003	-18.0003	0.25083	-18.1813	2.49155
-18.1587	1.89955	-17.9438	0.07896	-18.1587	1.97154	-18.1022	0.32688	-17.9551	0.18118	-18.1022	0.49871	-18.17	2.22897	-17.989	0.25273	-18.17	2.47877
-18.1474	1.89301	-17.9325	0.07965	-18.1474	1.96492	-18.0908	0.32971	-17.9438	0.18305	-18.0908	0.50116	-18.1587	2.22034	-17.9777	0.25481	-18.1587	2.46864
-18.1361	1.88825	-17.9212	0.08034	-18.1361	1.96012	-18.0795	0.33313	-17.9325	0.18505	-18.0795	0.5044	-18.1474	2.21396	-17.9664	0.25705	-18.1474	2.46096
-18.1248	1.8853	-17.9098	0.08104	-18.1248	1.95719	-18.0682	0.3371	-17.9212	0.18717	-18.0682	0.50839	-18.1361	2.20988	-17.9551	0.25945	-18.1361	2.45579
-18.1135	1.88407	-17.8985	0.08175	-18.1135	1.95604	-18.0569	0.3416	-17.9098	0.18943	-18.0569	0.51308	-18.1248	2.20815	-17.9438	0.262	-18.1248	2.45319
-18.1022	1.88459	-17.8872	0.08246	-18.1022	1.95669	-18.0456	0.34662	-17.8985	0.19181	-18.0456	0.51847	-18.1135	2.20867	-17.9325	0.26469	-18.1135	2.45304
-18.0908	1.88704	-17.8759	0.08317	-18.0908	1.95933	-18.0343	0.35214	-17.8872	0.19432	-18.0343	0.52453	-18.1022	2.21147	-17.9212	0.26751	-18.1022	2.4554
-18.0795	1.89159	-17.8646	0.08387	-18.0795	1.96414	-18.023	0.35815	-17.8759	0.19695	-18.023	0.53125	-18.0908	2.21676	-17.9098	0.27047	-18.0908	2.46049
-18.0682	1.89805	-17.8533	0.08457	-18.0682	1.97091	-18.0116	0.36468	-17.8646	0.19968	-18.0116	0.53871	-18.0795	2.22472	-17.8985	0.27357	-18.0795	2.46853
-18.0569	1.90616	-17.842	0.08529	-18.0569	1.97938	-18.0003	0.37172	-17.8533	0.20253	-18.0003	0.54686	-18.0682	2.23516	-17.8872	0.27678	-18.0682	2.4793
-18.0456	1.91589	-17.8306	0.08601	-18.0456	1.98951	-17.989	0.37918	-17.842	0.20554	-17.989	0.55561	-18.0569	2.24777	-17.8759	0.28012	-18.0569	2.49246
-18.0343	1.92717	-17.8193	0.08672	-18.0343	2.00125	-17.9777	0.38705	-17.8306	0.20868	-17.9777	0.56491	-18.0456	2.2625	-17.8646	0.28354	-18.0456	2.50798
-18.023	1.93994	-17.808	0.08741	-18.023	2.0145	-17.9664	0.39529	-17.8193	0.21192	-17.9664	0.57474	-18.0343	2.27931	-17.8533	0.2871	-18.0343	2.52578
-18.0116	1.9545	-17.7967	0.08809	-18.0116	2.0296	-17.9551	0.40388	-17.808	0.21526	-17.9551	0.58506	-18.023	2.29809	-17.842	0.29083	-18.023	2.54575
-18.0003	1.97078	-17.7854	0.08876	-18.0003	2.04647	-17.9438	0.41279	-17.7967	0.21869	-17.9438	0.59584	-18.0116	2.31918	-17.8306	0.29469	-18.0116	2.5683
-17.989	1.98828	-17.7741	0.08942	-17.989	2.06459	-17.9325	0.42198	-17.7854	0.22224	-17.9325	0.60703	-18.0003	2.34249	-17.8193	0.29864	-18.0003	2.59333
-17.9777	2.00693	-17.7628	0.09008	-17.9777	2.08387	-17.9212	0.43142	-17.7741	0.22591	-17.9212	0.61859	-17.989	2.36746	-17.808	0.30267	-17.989	2.62019
-17.9664	2.02662	-17.7515	0.09076	-17.9664	2.10422	-17.9098	0.44111	-17.7628	0.22972	-17.9098	0.63054	-17.9777	2.39398	-17.7967	0.30678	-17.9777	2.64878
-17.9551	2.04724	-17.7401	0.09142	-17.9551	2.12551	-17.8985	0.45101	-17.7515	0.23369	-17.8985	0.64282	-17.9664	2.42191	-17.7854	0.311	-17.9664	2.67896
-17.9438	2.06872	-17.7288	0.09209	-17.9438	2.14768	-17.8872	0.46108	-17.7401	0.23779	-17.8872	0.6554	-17.9551	2.45112	-17.7741	0.31532	-17.9551	2.71057
-17.9325	2.09096	-17.7175	0.09277	-17.9325	2.17061	-17.8759	0.47129	-17.7288	0.24201	-17.8759	0.66824	-17.9438	2.48151	-17.7628	0.31981	-17.9438	2.74352
-17.9212	2.11386	-17.7062	0.09347	-17.9212	2.1942	-17.8646	0.48158	-17.7175	0.24641	-17.8646	0.68126	-17.9325	2.51294	-17.7515	0.32445	-17.9325	2.77763
-17.9098	2.13752	-17.6949	0.09417	-17.9098	2.21856	-17.8533	0.49202	-17.7062	0.251	-17.8533	0.69455	-17.9212	2.54528	-17.7401	0.32921	-17.9212	2.81279
-17.8985	2.16188	-17.6836	0.09491	-17.8985	2.24363	-17.842	0.50265	-17.6949	0.25574	-17.842	0.70819	-17.9098	2.57863	-17.7288	0.33411	-17.9098	2.8491
-17.8872	2.18686	-17.6723	0.09567	-17.8872	2.26932	-17.8306	0.51335	-17.6836	0.26068	-17.8306	0.72203	-17.8985	2.61289	-17.7175	0.33918	-17.8985	2.88645
-17.8759	2.21241	-17.661	0.09645	-17.8759	2.29557	-17.8193	0.52399	-17.6723	0.26583	-17.8193	0.73591	-17.8872	2.64794	-17.7062	0.34446	-17.8872	2.92472
-17.8646	2.23828	-17.6497	0.09726	-17.8646	2.32214	-17.808	0.53456	-17.661	0.27116	-17.808	0.74982	-17.8759	2.6837	-17.6949	0.34991	-17.8759	2.96381
-17.8533	2.26482	-17.6383	0.0981	-17.8533	2.34938	-17.7967	0.54502	-17.6497	0.27673	-17.7967	0.76371	-17.8646	2.71985	-17.6836	0.35559	-17.8646	3.0034
-17.842	2.2924	-17.627	0.09898	-17.842	2.37769	-17.7854	0.55536	-17.6383	0.28254	-17.7854	0.7776	-17.8533	2.75683	-17.6723	0.3615	-17.8533	3.04394
-17.8306	2.32066	-17.6157	0.09989	-17.8306	2.40667	-17.7741	0.56555	-17.627	0.28859	-17.7741	0.79146	-17.842	2.79505	-17.661	0.36761	-17.842	3.08588
-17.8193	2.3492	-17.6044	0.10083	-17.8193	2.43592	-17.7628	0.5757	-17.6157	0.29488	-17.7628	0.80542	-17.8306	2.83401	-17.6497	0.37399	-17.8306	3.12869
-17.808	2.37798	-17.5931	0.10181	-17.808	2.46539	-17.7515	0.58577	-17.6044	0.30141	-17.7515	0.81946	-17.8193	2.87319	-17.6383	0.38064	-17.8193	3.17183
-17.7967	2.40703	-17.5818	0.10285	-17.7967	2.49511	-17.7401	0.59563	-17.5931	0.30821	-17.7401	0.83341	-17.808	2.91254	-17.627	0.38757	-17.808	3.21521
-17.7854	2.43647	-17.5705	0.10393	-17.7854	2.52523	-17.7288	0.60525	-17.5818	0.3153	-17.7288	0.84727	-17.7967	2.95205	-17.6157	0.39477	-17.7967	3.25883
-17.7741	2.46637	-17.5591	0.10506	-17.7741	2.55579	-17.7175	0.6147	-17.5705	0.3227	-17.7175	0.86111	-17.7854	2.99183	-17.6044	0.40225	-17.7854	3.30283
-17.7628	2.49708	-17.5478	0.10623	-17.7628	2.58716	-17.7062	0.62394	-17.5591	0.33039	-17.7062	0.87494	-17.7741	3.03192	-17.5931	0.41002	-17.7741	3.34725
-17.7515	2.52869	-17.5365	0.10744	-17.7515	2.61944	-17.6949	0.63296	-17.5478	0.33839	-17.6949	0.8887	-17.7628	3.07278	-17.5818	0.41814	-17.7628	3.39258
-17.7401	2.56088	-17.5252	0.10869	-17.7401	2.6523	-17.6836	0.64178	-17.5365	0.34672	-17.6836	0.90246	-17.7515	3.11446	-17.5705	0.42663	-17.7515	3.43891
-17.7288	2.59375	-17.5139	0.10999	-17.7288	2.68584	-17.6723	0.65038	-17.5252	0.35536	-17.6723	0.9162	-17.7401	3.1565	-17.5591	0.43545	-17.7401	3.48572
-17.7175	2.6277	-17.5026	0.11133	-17.7175	2.72047	-17.661	0.65867	-17.5139	0.36436	-17.661	0.92983	-17.7288	3.199	-17.5478	0.44462	-17.7288	3.5331
-17.7062	2.66287	-17.4913	0.11271	-17.7062	2.75633	-17.6497	0.66668	-17.5026	0.37373	-17.6497	0.9434	-17.7175	3.2424	-17.5365	0.45416	-17.7175	3.58158
-17.6949	2.69914	-17.48	0.11412	-17.6949	2.79331	-17.6383	0.67442	-17.4913	0.38347	-17.6383	0.95696	-17.7062	3.28681	-17.5252	0.46405	-17.7062	3.63127
-17.6836	2.73695	-17.4687	0.11557	-17.6836	2.83186	-17.627	0.68185	-17.48	0.39354	-17.627	0.97044	-17.6949	3.3321	-17.5139	0.47434	-17.6949	3.68201
-17.6723	2.77632	-17.4573	0.11706	-17.6723	2.87198	-17.6157	0.68893	-17.4687	0.404	-17.6157	0.9838	-17.6836	3.37874	-17.5026	0.48506	-17.6836	3.73432
-17.661	2.81709	-17.446	0.11856	-17.661	2.91354	-17.6044	0.69564	-17.4573	0.41484	-17.6044	0.99705	-17.6723	3.42669	-17.4913	0.49618	-17.6723	3.78819
-17.6497	2.85959	-17.4347	0.12009	-17.6497	2.95685	-17.5931	0.70199	-17.446	0.42603	-17.5931	1.0102	-17.661	3.47575	-17.48	0.50766	-17.661	3.84337
-17.6383	2.90403	-17.4234	0.12164	-17.6383	3.00214	-17.5818	0.70812	-17.4347	0.43756	-17.5818	1.02341	-17.6497	3.52626	-17.4687	0.51957	-17.6497	3.90025
-17.627	2.95033	-17.4121	0.12321	-17.627	3.04931	-17.5705	0.71401	-17.4234	0.44947	-17.5705	1.0367	-17.6383	3.57845	-17.4573	0.5319	-17.6383	3.9591
-17.6157	2.99851	-17.4008	0.12477	-17.6157	3.0984	-17.5591	0.71949	-17.4121	0.46171	-17.5591	1.04988	-17.627	3.63218	-17.446	0.54459	-17.627	4.01975
-17.6044	3.04869	-17.3895	0.12636	-17.6044	3.14952	-17.5478	0.72457	-17.4008	0.47426	-17.5478	1.06296	-17.6157	3.68744	-17.4347	0.55765	-17.6157	4.0822
-17.5931	3.10096	-17.3782	0.12796	-17.5931	3.20278	-17.5365	0.72924	-17.3895	0.48717	-17.5365	1.07596	-17.6044	3.74433	-17.4234	0.57111	-17.6044	4.14657
-17.5818	3.15582	-17.3668	0.12955	-17.5818	3.25867	-17.5252	0.73345	-17.3782	0.50044	-17.5252	1.08882	-17.5931	3.80295	-17.4121	0.58492	-17.5931	4.21297
-17.5705	3.21335	-17.3555	0.13111	-17.5705	3.31729	-17.5139	0.73725	-17.3668	0.51396	-17.5139	1.10161	-17.5818	3.86394	-17.4008	0.59904	-17.5818	4.28208
-17.5591	3.27325	-17.3442	0.13265	-17.5591	3.37831	-17.5026	0.74066	-17.3555	0.52771	-17.5026	1.11439	-17.5705	3.92736	-17.3895	0.61353	-17.5705	4.35399
-17.5478	3.33568	-17.3329	0.13414	-17.5478	3.44191	-17.4913	0.7436	-17.3442	0.54166	-17.4913	1.12707	-17.5591	3.99274	-17.3782	0.6284	-17.5591	4.42819
-17.5365	3.40071	-17.3216	0.1356	-17.5365	3.50815	-17.48	0.74602	-17.3329	0.55574	-17.48	1.13956	-17.5478	4.06026	-17.3668	0.6435	-17.5478	4.50488
-17.5252	3.46827	-17.3103	0.13701	-17.5252	3.57697	-17.4687	0.74799	-17.3216	0.56998	-17.4687	1.15199	-17.5365	4.12995	-17.3555	0.65882	-17.5365	4.58411
-17.5139	3.53861	-17.299	0.13836	-17.5139	3.64859	-17.4573	0.74948	-17.3103	0.58431	-17.4573	1.16432	-17.5252	4.20173	-17.3442	0.6743	-17.5252	4.66578
-17.5026	3.61194	-17.2877	0.13966	-17.5026	3.72327	-17.446	0.7504	-17.299	0.59867	-17.446	1.17642	-17.5139	4.27586	-17.3329	0.68988	-17.5139	4.7502
-17.4913	3.68806	-17.2763	0.14089	-17.4913	3.80077	-17.4347	0.75077	-17.2877	0.61302	-17.4347	1.18832	-17.5026	4.3526	-17.3216	0.70557	-17.5026	4.83766
-17.48	3.76677	-17.265	0.14203	-17.48	3.88089	-17.4234	0.75064	-17.2763	0.6273	-17.4234	1.2001	-17.4913	4.43166	-17.3103	0.72132	-17.4913	4.92784
-17.4687	3.84845	-17.2537	0.14309	-17.4687	3.96402	-17.4121	0.74995	-17.265	0.64144	-17.4121	1.21166	-17.48	4.51279	-17.299	0.73703	-17.48	5.02045
-17.4573	3.93302	-17.2424	0.14406	-17.4573	4.05008	-17.4008	0.74862	-17.2537	0.65537	-17.4008	1.22289	-17.4687	4.59643	-17.2877	0.75269	-17.4687	5.116
-17.446	4.02005	-17.2311	0.14496	-17.446	4.13862	-17.3895	0.74681	-17.2424	0.66906	-17.3895	1.23398	-17.4573	4.6825	-17.2763	0.76819	-17.4573	5.21441
-17.4347	4.10965	-17.2198	0.14576	-17.4347	4.22975	-17.3782	0.74456	-17.2311	0.68251	-17.3782	1.245	-17.446	4.77045	-17.265	0.78347	-17.446	5.31504
-17.4234	4.20201	-17.2085	0.14646	-17.4234	4.32365	-17.3668	0.7417	-17.2198	0.69565	-17.3668	1.25566	-17.4347	4.86042	-17.2537	0.79845	-17.4347	5.41807
-17.4121	4.2968	-17.1972	0.14705	-17.4121	4.42001	-17.3555	0.73818	-17.2085	0.70838	-17.3555	1.26588	-17.4234	4.95265	-17.2424	0.81312	-17.4234	5.52376
-17.4008	4.39358	-17.1858	0.14753	-17.4008	4.51836	-17.3442	0.73399	-17.1972	0.72066	-17.3442	1.27564	-17.4121	5.04675	-17.2311	0.82747	-17.4121	5.63168
-17.3895	4.49299	-17.1745	0.1479	-17.3895	4.61934	-17.3329	0.72911	-17.1858	0.73243	-17.3329	1.28486	-17.4008	5.14221	-17.2198	0.84141	-17.4008	5.74125
-17.3782	4.595	-17.1632	0.14814	-17.3782	4.72296	-17.3216	0.7236	-17.1745	0.74361	-17.3216	1.29357	-17.3895	5.2398	-17.2085	0.85484	-17.3895	5.85333
-17.3668	4.6986	-17.1519	0.14826	-17.3668	4.82815	-17.3103	0.71744	-17.1632	0.75415	-17.3103	1.30175	-17.3782	5.33956	-17.1972	0.86771	-17.3782	5.96796
-17.3555	4.80354	-17.1406	0.14828	-17.3555	4.93465	-17.299	0.71067	-17.1519	0.76397	-17.299	1.30934	-17.3668	5.4403	-17.1858	0.87996	-17.3668	6.08381
-17.3442	4.90954	-17.1293	0.1482	-17.3442	5.04219	-17.2877	0.70338	-17.1406	0.77313	-17.2877	1.3164	-17.3555	5.54172	-17.1745	0.89151	-17.3555	6.20054
-17.3329	5.01609	-17.118	0.148	-17.3329	5.15023	-17.2763	0.69549	-17.1293	0.7816	-17.2763	1.3228	-17.3442	5.64353	-17.1632	0.90229	-17.3442	6.31783
-17.3216	5.12329	-17.1067	0.14772	-17.3216	5.25888	-17.265	0.68699	-17.118	0.78929	-17.265	1.32842	-17.3329	5.74521	-17.1519	0.91223	-17.3329	6.43509
-17.3103	5.23077	-17.0953	0.14735	-17.3103	5.36778	-17.2537	0.67787	-17.1067	0.79628	-17.2537	1.33323	-17.3216	5.84688	-17.1406	0.92141	-17.3216	6.55245
-17.299	5.33798	-17.084	0.14686	-17.299	5.47634	-17.2424	0.66826	-17.0953	0.80254	-17.2424	1.33732	-17.3103	5.94821	-17.1293	0.9298	-17.3103	6.66952
-17.2877	5.44473	-17.0727	0.14629	-17.2877	5.58439	-17.2311	0.65824	-17.084	0.80795	-17.2311	1.34075	-17.299	6.04865	-17.118	0.93729	-17.299	6.78569
-17.2763	5.55042	-17.0614	0.14563	-17.2763	5.69131	-17.2198	0.64777	-17.0727	0.81256	-17.2198	1.34342	-17.2877	6.14811	-17.1067	0.944	-17.2877	6.90079
-17.265	5.65444	-17.0501	0.14487	-17.265	5.79647	-17.2085	0.63682	-17.0614	0.81634	-17.2085	1.3452	-17.2763	6.24591	-17.0953	0.94989	-17.2763	7.01411
-17.2537	5.75636	-17.0388	0.14403	-17.2537	5.89945	-17.1972	0.62543	-17.0501	0.81926	-17.1972	1.34609	-17.265	6.34142	-17.084	0.95481	-17.265	7.12489
-17.2424	5.85618	-17.0275	0.14311	-17.2424	6.00024	-17.1858	0.61365	-17.0388	0.82136	-17.1858	1.34607	-17.2537	6.43423	-17.0727	0.95885	-17.2537	7.23269
-17.2311	5.95387	-17.0162	0.14213	-17.2311	6.09883	-17.1745	0.60147	-17.0275	0.82266	-17.1745	1.34507	-17.2424	6.52444	-17.0614	0.96197	-17.2424	7.33757
-17.2198	6.0488	-17.0049	0.1411	-17.2198	6.19456	-17.1632	0.58893	-17.0162	0.82325	-17.1632	1.34307	-17.2311	6.61211	-17.0501	0.96414	-17.2311	7.43958
-17.2085	6.14015	-16.9935	0.14004	-17.2085	6.28661	-17.1519	0.57606	-17.0049	0.82327	-17.1519	1.34003	-17.2198	6.69657	-17.0388	0.96539	-17.2198	7.53799
-17.1972	6.22771	-16.9822	0.13893	-17.1972	6.37477	-17.1406	0.56301	-16.9935	0.82274	-17.1406	1.33613	-17.2085	6.77697	-17.0275	0.96577	-17.2085	7.63181
-17.1858	6.3111	-16.9709	0.13781	-17.1858	6.45864	-17.1293	0.54983	-16.9822	0.82161	-17.1293	1.33142	-17.1972	6.85315	-17.0162	0.96538	-17.1972	7.72085
-17.1745	6.38975	-16.9596	0.13666	-17.1745	6.53765	-17.118	0.53645	-16.9709	0.81994	-17.118	1.32574	-17.1858	6.92475	-17.0049	0.96437	-17.1858	7.80471
-17.1632	6.46332	-16.9483	0.1355	-17.1632	6.61147	-17.1067	0.52296	-16.9596	0.81779	-17.1067	1.31924	-17.1745	6.99122	-16.9935	0.96278	-17.1745	7.88273
-17.1519	6.53131	-16.937	0.13432	-17.1519	6.67957	-17.0953	0.50939	-16.9483	0.81514	-17.0953	1.31193	-17.1632	7.05225	-16.9822	0.96054	-17.1632	7.95454
-17.1406	6.59428	-16.9257	0.13315	-17.1406	6.74256	-17.084	0.49575	-16.937	0.81203	-17.084	1.3037	-17.1519	7.10737	-16.9709	0.95775	-17.1519	8.0196
-17.1293	6.65221	-16.9143	0.13198	-17.1293	6.80041	-17.0727	0.48215	-16.9257	0.80853	-17.0727	1.2947	-17.1406	7.15729	-16.9596	0.95445	-17.1406	8.07869
-17.118	6.70433	-16.903	0.13083	-17.118	6.85233	-17.0614	0.46859	-16.9143	0.80474	-17.0614	1.28493	-17.1293	7.20204	-16.9483	0.95064	-17.1293	8.13183
-17.1067	6.75143	-16.8917	0.12972	-17.1067	6.89915	-17.0501	0.45508	-16.903	0.80073	-17.0501	1.27435	-17.118	7.24078	-16.937	0.94635	-17.118	8.17807
-17.0953	6.79333	-16.8804	0.12864	-17.0953	6.94068	-17.0388	0.44166	-16.8917	0.79659	-17.0388	1.26303	-17.1067	7.27439	-16.9257	0.94168	-17.1067	8.21839
-17.084	6.8291	-16.8691	0.12759	-17.084	6.97596	-17.0275	0.42837	-16.8804	0.79235	-17.0275	1.25103	-17.0953	7.30272	-16.9143	0.93672	-17.0953	8.25261
-17.0727	6.85927	-16.8578	0.12658	-17.0727	7.00556	-17.0162	0.41523	-16.8691	0.78803	-17.0162	1.23848	-17.084	7.32485	-16.903	0.93157	-17.084	8.27966
-17.0614	6.88374	-16.8465	0.12562	-17.0614	7.02936	-17.0049	0.40229	-16.8578	0.78368	-17.0049	1.22556	-17.0727	7.34142	-16.8917	0.92631	-17.0727	8.30027
-17.0501	6.90223	-16.8352	0.12471	-17.0501	7.04711	-16.9935	0.3896	-16.8465	0.7794	-16.9935	1.21234	-17.0614	7.35233	-16.8804	0.92099	-17.0614	8.3143
-17.0388	6.91519	-16.8239	0.12385	-17.0388	7.05922	-16.9822	0.37717	-16.8352	0.77523	-16.9822	1.19878	-17.0501	7.35732	-16.8691	0.91562	-17.0501	8.32145
-17.0275	6.92288	-16.8125	0.12305	-17.0275	7.06599	-16.9709	0.36504	-16.8239	0.77121	-16.9709	1.18499	-17.0388	7.35686	-16.8578	0.91027	-17.0388	8.32225
-17.0162	6.92604	-16.8012	0.12231	-17.0162	7.06817	-16.9596	0.35326	-16.8125	0.76736	-16.9596	1.17105	-17.0275	7.35124	-16.8465	0.90502	-17.0275	8.31702
-17.0049	6.92578	-16.7899	0.12161	-17.0049	7.06688	-16.9483	0.34179	-16.8012	0.76373	-16.9483	1.15693	-17.0162	7.34126	-16.8352	0.89994	-17.0162	8.30665
-16.9935	6.9224	-16.7786	0.12099	-16.9935	7.06244	-16.937	0.33066	-16.7899	0.76031	-16.937	1.14269	-17.0049	7.32807	-16.8239	0.89506	-17.0049	8.29245
-16.9822	6.91561	-16.7673	0.12042	-16.9822	7.05454	-16.9257	0.31988	-16.7786	0.75717	-16.9257	1.12841	-16.9935	7.31201	-16.8125	0.89041	-16.9935	8.27478
-16.9709	6.90598	-16.756	0.11991	-16.9709	7.04378	-16.9143	0.30947	-16.7673	0.75431	-16.9143	1.11421	-16.9822	7.29278	-16.8012	0.88603	-16.9822	8.25332
-16.9596	6.894	-16.7447	0.11945	-16.9596	7.03066	-16.903	0.29947	-16.756	0.75175	-16.903	1.1002	-16.9709	7.27102	-16.7899	0.88192	-16.9709	8.22877
-16.9483	6.87958	-16.7334	0.11905	-16.9483	7.01508	-16.8917	0.28987	-16.7447	0.74947	-16.8917	1.08646	-16.9596	7.24726	-16.7786	0.87815	-16.9596	8.20171
-16.937	6.86305	-16.722	0.11871	-16.937	6.99737	-16.8804	0.28067	-16.7334	0.74747	-16.8804	1.07302	-16.9483	7.22137	-16.7673	0.87473	-16.9483	8.17201
-16.9257	6.84505	-16.7107	0.11844	-16.9257	6.9782	-16.8691	0.27186	-16.722	0.74581	-16.8691	1.05989	-16.937	7.1937	-16.756	0.87165	-16.937	8.14006
-16.9143	6.82636	-16.6994	0.1182	-16.9143	6.95834	-16.8578	0.26343	-16.7107	0.7445	-16.8578	1.04711	-16.9257	7.16493	-16.7447	0.86892	-16.9257	8.10661
-16.903	6.8077	-16.6881	0.118	-16.903	6.93854	-16.8465	0.25539	-16.6994	0.74341	-16.8465	1.03478	-16.9143	7.13583	-16.7334	0.86652	-16.9143	8.07255
-16.8917	6.78971	-16.6768	0.11782	-16.8917	6.91943	-16.8352	0.24772	-16.6881	0.74246	-16.8352	1.02295	-16.903	7.10717	-16.722	0.86452	-16.903	8.03873
-16.8804	6.77264	-16.6655	0.11766	-16.8804	6.90129	-16.8239	0.24043	-16.6768	0.74167	-16.8239	1.01163	-16.8917	7.07958	-16.7107	0.86294	-16.8917	8.00589
-16.8691	6.75668	-16.6542	0.11751	-16.8691	6.88428	-16.8125	0.2335	-16.6655	0.74098	-16.8125	1.00086	-16.8804	7.05332	-16.6994	0.86162	-16.8804	7.97431
-16.8578	6.74227	-16.6428	0.11734	-16.8578	6.86885	-16.8012	0.22694	-16.6542	0.74028	-16.8012	0.99067	-16.8691	7.02854	-16.6881	0.86046	-16.8691	7.94416
-16.8465	6.73005	-16.6315	0.11715	-16.8465	6.85567	-16.7899	0.22071	-16.6428	0.73948	-16.7899	0.98102	-16.8578	7.0057	-16.6768	0.85949	-16.8578	7.91596
-16.8352	6.7205	-16.6202	0.11694	-16.8352	6.84521	-16.7786	0.21483	-16.6315	0.73851	-16.7786	0.972	-16.8465	6.98543	-16.6655	0.85864	-16.8465	7.89045
-16.8239	6.71375	-16.6089	0.11668	-16.8239	6.83761	-16.7673	0.20929	-16.6202	0.73733	-16.7673	0.9636	-16.8352	6.96822	-16.6542	0.85778	-16.8352	7.86816
-16.8125	6.71019	-16.5976	0.11638	-16.8125	6.83324	-16.756	0.20405	-16.6089	0.73587	-16.756	0.9558	-16.8239	6.95418	-16.6428	0.85681	-16.8239	7.84924
-16.8012	6.71001	-16.5863	0.11603	-16.8012	6.83231	-16.7447	0.19911	-16.5976	0.73408	-16.7447	0.94858	-16.8125	6.94369	-16.6315	0.85567	-16.8125	7.8341
-16.7899	6.71316	-16.575	0.11562	-16.7899	6.83477	-16.7334	0.19444	-16.5863	0.73193	-16.7334	0.9419	-16.8012	6.93695	-16.6202	0.85427	-16.8012	7.82298
-16.7786	6.72016	-16.5637	0.11514	-16.7786	6.84115	-16.722	0.19004	-16.575	0.72939	-16.722	0.93585	-16.7899	6.93387	-16.6089	0.85255	-16.7899	7.8158
-16.7673	6.73103	-16.5524	0.11459	-16.7673	6.85144	-16.7107	0.18591	-16.5637	0.7264	-16.7107	0.93041	-16.7786	6.935	-16.5976	0.85046	-16.7786	7.81315
-16.756	6.74571	-16.541	0.11395	-16.756	6.86562	-16.6994	0.182	-16.5524	0.72284	-16.6994	0.92541	-16.7673	6.94032	-16.5863	0.84795	-16.7673	7.81504
-16.7447	6.7641	-16.5297	0.11322	-16.7447	6.88355	-16.6881	0.17827	-16.541	0.71872	-16.6881	0.92073	-16.756	6.94976	-16.575	0.84501	-16.756	7.82142
-16.7334	6.786	-16.5184	0.1124	-16.7334	6.90505	-16.6768	0.1747	-16.5297	0.71402	-16.6768	0.91637	-16.7447	6.96321	-16.5637	0.84155	-16.7447	7.83213
-16.722	6.81199	-16.5071	0.11147	-16.722	6.93071	-16.6655	0.17127	-16.5184	0.70863	-16.6655	0.91225	-16.7334	6.98044	-16.5524	0.83743	-16.7334	7.84695
-16.7107	6.84197	-16.4958	0.11045	-16.7107	6.96041	-16.6542	0.16796	-16.5071	0.7026	-16.6542	0.90824	-16.722	7.00204	-16.541	0.83267	-16.722	7.86656
-16.6994	6.87468	-16.4845	0.10932	-16.6994	6.99288	-16.6428	0.16475	-16.4958	0.6959	-16.6428	0.90423	-16.7107	7.02788	-16.5297	0.82724	-16.7107	7.89082
-16.6881	6.90924	-16.4732	0.10809	-16.6881	7.02723	-16.6315	0.16163	-16.4845	0.68844	-16.6315	0.90015	-16.6994	7.05668	-16.5184	0.82103	-16.6994	7.9183
-16.6768	6.94565	-16.4618	0.10675	-16.6768	7.06347	-16.6202	0.15858	-16.4732	0.68027	-16.6202	0.89591	-16.6881	7.08751	-16.5071	0.81407	-16.6881	7.94796
-16.6655	6.98335	-16.4505	0.10531	-16.6655	7.10101	-16.6089	0.15557	-16.4618	0.67143	-16.6089	0.89144	-16.6768	7.12035	-16.4958	0.80635	-16.6768	7.97984
-16.6542	7.02119	-16.4392	0.10376	-16.6542	7.1387	-16.5976	0.15261	-16.4505	0.66189	-16.5976	0.88669	-16.6655	7.15462	-16.4845	0.79776	-16.6655	8.01326
-16.6428	7.05832	-16.4279	0.1021	-16.6428	7.17566	-16.5863	0.14967	-16.4392	0.65164	-16.5863	0.8816	-16.6542	7.18915	-16.4732	0.78836	-16.6542	8.04693
-16.6315	7.09407	-16.4166	0.10033	-16.6315	7.21122	-16.575	0.14675	-16.4279	0.64066	-16.575	0.87614	-16.6428	7.22307	-16.4618	0.77818	-16.6428	8.07989
-16.6202	7.12774	-16.4053	0.09847	-16.6202	7.24467	-16.5637	0.14383	-16.4166	0.62901	-16.5637	0.87023	-16.6315	7.2557	-16.4505	0.7672	-16.6315	8.11136
-16.6089	7.15865	-16.394	0.0965	-16.6089	7.27533	-16.5524	0.1409	-16.4053	0.6167	-16.5524	0.86374	-16.6202	7.28632	-16.4392	0.75539	-16.6202	8.14058
-16.5976	7.18631	-16.3827	0.09443	-16.5976	7.30269	-16.541	0.13796	-16.394	0.60372	-16.541	0.85668	-16.6089	7.31422	-16.4279	0.74276	-16.6089	8.16677
-16.5863	7.21015	-16.3713	0.09225	-16.5863	7.32618	-16.5297	0.135	-16.3827	0.59012	-16.5297	0.84901	-16.5976	7.33892	-16.4166	0.72934	-16.5976	8.18938
-16.575	7.22993	-16.36	0.09	-16.575	7.34555	-16.5184	0.132	-16.3713	0.57593	-16.5184	0.84063	-16.5863	7.35982	-16.4053	0.71516	-16.5863	8.20777
-16.5637	7.2449	-16.3487	0.08766	-16.5637	7.36004	-16.5071	0.12897	-16.36	0.56127	-16.5071	0.83157	-16.575	7.37668	-16.394	0.70022	-16.575	8.22169
-16.5524	7.25379	-16.3374	0.08524	-16.5524	7.36838	-16.4958	0.12593	-16.3487	0.54616	-16.4958	0.82183	-16.5637	7.38873	-16.3827	0.68454	-16.5637	8.23028
-16.541	7.25657	-16.3261	0.08276	-16.541	7.37052	-16.4845	0.12285	-16.3374	0.53062	-16.4845	0.81129	-16.5524	7.39469	-16.3713	0.66818	-16.5524	8.23212
-16.5297	7.25295	-16.3148	0.08022	-16.5297	7.36617	-16.4732	0.11973	-16.3261	0.51471	-16.4732	0.8	-16.541	7.39453	-16.36	0.65127	-16.541	8.2272
-16.5184	7.2419	-16.3035	0.07764	-16.5184	7.3543	-16.4618	0.11657	-16.3148	0.49855	-16.4618	0.788	-16.5297	7.38794	-16.3487	0.63382	-16.5297	8.21519
-16.5071	7.22369	-16.2922	0.07504	-16.5071	7.33516	-16.4505	0.11338	-16.3035	0.48222	-16.4505	0.77527	-16.5184	7.3739	-16.3374	0.61586	-16.5184	8.19493
-16.4958	7.19818	-16.2809	0.07241	-16.4958	7.30864	-16.4392	0.11015	-16.2922	0.4658	-16.4392	0.76179	-16.5071	7.35266	-16.3261	0.59747	-16.5071	8.16673
-16.4845	7.16439	-16.2695	0.06978	-16.4845	7.27371	-16.4279	0.10689	-16.2809	0.44933	-16.4279	0.74755	-16.4958	7.32411	-16.3148	0.57876	-16.4958	8.13047
-16.4732	7.12278	-16.2582	0.06713	-16.4732	7.23087	-16.4166	0.10359	-16.2695	0.43287	-16.4166	0.7326	-16.4845	7.28724	-16.3035	0.55987	-16.4845	8.085
-16.4618	7.07369	-16.2469	0.0645	-16.4618	7.18044	-16.4053	0.10028	-16.2582	0.41647	-16.4053	0.71697	-16.4732	7.24251	-16.2922	0.54084	-16.4732	8.03087
-16.4505	7.01692	-16.2356	0.06188	-16.4505	7.12223	-16.394	0.09694	-16.2469	0.4002	-16.394	0.70066	-16.4618	7.19027	-16.2809	0.52175	-16.4618	7.96845
-16.4392	6.95243	-16.2243	0.05929	-16.4392	7.05619	-16.3827	0.09358	-16.2356	0.38414	-16.3827	0.68369	-16.4505	7.1303	-16.2695	0.50265	-16.4505	7.8975
-16.4279	6.88017	-16.213	0.05673	-16.4279	6.98227	-16.3713	0.09019	-16.2243	0.36834	-16.3713	0.66613	-16.4392	7.06258	-16.2582	0.4836	-16.4392	7.81798
-16.4166	6.80062	-16.2017	0.05422	-16.4166	6.90096	-16.36	0.0868	-16.213	0.35284	-16.36	0.64807	-16.4279	6.98706	-16.2469	0.4647	-16.4279	7.72982
-16.4053	6.71413	-16.1903	0.05176	-16.4053	6.8126	-16.3487	0.0834	-16.2017	0.33771	-16.3487	0.62956	-16.4166	6.90421	-16.2356	0.44602	-16.4166	7.63356
-16.394	6.62067	-16.179	0.04936	-16.394	6.71717	-16.3374	0.08	-16.1903	0.32298	-16.3374	0.61062	-16.4053	6.8144	-16.2243	0.42762	-16.4053	7.52957
-16.3827	6.52044	-16.1677	0.04703	-16.3827	6.61487	-16.3261	0.07662	-16.179	0.3087	-16.3261	0.59134	-16.394	6.71761	-16.213	0.40958	-16.394	7.41783
-16.3713	6.41412	-16.1564	0.04476	-16.3713	6.50638	-16.3148	0.07327	-16.1677	0.2949	-16.3148	0.57182	-16.3827	6.61402	-16.2017	0.39193	-16.3827	7.29856
-16.36	6.30281	-16.1451	0.04258	-16.36	6.39281	-16.3035	0.06997	-16.1564	0.28162	-16.3035	0.55219	-16.3713	6.50432	-16.1903	0.37475	-16.3713	7.1725
-16.3487	6.1869	-16.1338	0.04047	-16.3487	6.27456	-16.2922	0.06671	-16.1451	0.26886	-16.2922	0.53251	-16.36	6.38961	-16.179	0.35806	-16.36	7.04088
-16.3374	6.06671	-16.1225	0.03845	-16.3374	6.15196	-16.2809	0.06351	-16.1338	0.25666	-16.2809	0.51284	-16.3487	6.2703	-16.1677	0.34193	-16.3487	6.90412
-16.3261	5.94307	-16.1112	0.03652	-16.3261	6.02582	-16.2695	0.06038	-16.1225	0.24502	-16.2695	0.49325	-16.3374	6.14672	-16.1564	0.32638	-16.3374	6.76258
-16.3148	5.81724	-16.0998	0.03467	-16.3148	5.89745	-16.2582	0.05732	-16.1112	0.23394	-16.2582	0.47379	-16.3261	6.01969	-16.1451	0.31144	-16.3261	6.61716
-16.3035	5.69054	-16.0885	0.03291	-16.3035	5.76818	-16.2469	0.05436	-16.0998	0.22342	-16.2469	0.45456	-16.3148	5.89051	-16.1338	0.29713	-16.3148	6.46927
-16.2922	5.56351	-16.0772	0.03124	-16.2922	5.63855	-16.2356	0.05149	-16.0885	0.21346	-16.2356	0.43563	-16.3035	5.7605	-16.1225	0.28347	-16.3035	6.32037
-16.2809	5.43689	-16.0659	0.02965	-16.2809	5.50931	-16.2243	0.04872	-16.0772	0.20404	-16.2243	0.41705	-16.2922	5.63021	-16.1112	0.27045	-16.2922	6.17105
-16.2695	5.31131	-16.0546	0.02815	-16.2695	5.38109	-16.213	0.04606	-16.0659	0.19515	-16.213	0.3989	-16.2809	5.5004	-16.0998	0.25809	-16.2809	6.02215
-16.2582	5.18725	-16.0433	0.02673	-16.2582	5.25439	-16.2017	0.04351	-16.0546	0.18677	-16.2017	0.38122	-16.2695	5.37169	-16.0885	0.24637	-16.2695	5.87434
-16.2469	5.0657	-16.032	0.02539	-16.2469	5.1302	-16.1903	0.04108	-16.0433	0.17888	-16.1903	0.36406	-16.2582	5.24458	-16.0772	0.23528	-16.2582	5.72818
-16.2356	4.94739	-16.0207	0.02413	-16.2356	5.00927	-16.179	0.03877	-16.032	0.17145	-16.179	0.34748	-16.2469	5.12006	-16.0659	0.22481	-16.2469	5.58476
-16.2243	4.83287	-16.0094	0.02294	-16.2243	4.89216	-16.1677	0.03659	-16.0207	0.16444	-16.1677	0.3315	-16.2356	4.99888	-16.0546	0.21493	-16.2356	5.4449
-16.213	4.72272	-15.998	0.02182	-16.213	4.77945	-16.1564	0.03454	-16.0094	0.15784	-16.1564	0.31616	-16.2243	4.88159	-16.0433	0.20561	-16.2243	5.30921
-16.2017	4.61736	-15.9867	0.02076	-16.2017	4.67158	-16.1451	0.03261	-15.998	0.15161	-16.1451	0.30147	-16.213	4.76877	-16.032	0.19684	-16.213	5.17835
-16.1903	4.51723	-15.9754	0.01976	-16.1903	4.56899	-16.1338	0.03081	-15.9867	0.14572	-16.1338	0.28747	-16.2017	4.66087	-16.0207	0.18857	-16.2017	5.0528
-16.179	4.42265	-15.9641	0.01883	-16.179	4.47201	-16.1225	0.02913	-15.9754	0.14015	-16.1225	0.27415	-16.1903	4.55831	-16.0094	0.18078	-16.1903	4.93305
-16.1677	4.33392	-15.9528	0.01795	-16.1677	4.38094	-16.1112	0.02758	-15.9641	0.13488	-16.1112	0.26151	-16.179	4.46143	-15.998	0.17342	-16.179	4.81949
-16.1564	4.25116	-15.9415	0.01713	-16.1564	4.29593	-16.0998	0.02614	-15.9528	0.12993	-16.0998	0.24956	-16.1677	4.37051	-15.9867	0.16648	-16.1677	4.71244
-16.1451	4.17446	-15.9302	0.01636	-16.1451	4.21704	-16.0885	0.02482	-15.9415	0.12528	-16.0885	0.23828	-16.1564	4.2857	-15.9754	0.15991	-16.1564	4.61209
-16.1338	4.10379	-15.9189	0.01562	-16.1338	4.14426	-16.0772	0.02361	-15.9302	0.12086	-16.0772	0.22765	-16.1451	4.20707	-15.9641	0.15371	-16.1451	4.51851
-16.1225	4.03902	-15.9075	0.01492	-16.1225	4.07747	-16.0659	0.0225	-15.9189	0.11661	-16.0659	0.21765	-16.1338	4.1346	-15.9528	0.14788	-16.1338	4.43173
-16.1112	3.97995	-15.8962	0.01425	-16.1112	4.01647	-16.0546	0.02149	-15.9075	0.11249	-16.0546	0.20826	-16.1225	4.06815	-15.9415	0.14241	-16.1225	4.35162
-16.0998	3.9263	-15.8849	0.01361	-16.0998	3.96097	-16.0433	0.02057	-15.8962	0.10849	-16.0433	0.19945	-16.1112	4.00753	-15.9302	0.13722	-16.1112	4.27799
-16.0885	3.87769	-15.8736	0.013	-16.0885	3.9106	-16.032	0.01973	-15.8849	0.10458	-16.032	0.19118	-16.0998	3.95244	-15.9189	0.13223	-16.0998	4.21053
-16.0772	3.8337	-15.8623	0.01241	-16.0772	3.86494	-16.0207	0.01898	-15.8736	0.10076	-16.0207	0.18342	-16.0885	3.90251	-15.9075	0.12741	-16.0885	4.14888
-16.0659	3.79385	-15.851	0.01183	-16.0659	3.8235	-16.0094	0.01829	-15.8623	0.097	-16.0094	0.17613	-16.0772	3.85731	-15.8962	0.12274	-16.0772	4.09259
-16.0546	3.75759	-15.8397	0.01128	-16.0546	3.78574	-15.998	0.01767	-15.851	0.09329	-15.998	0.16928	-16.0659	3.81635	-15.8849	0.11819	-16.0659	4.04115
-16.0433	3.72433	-15.8284	0.01074	-16.0433	3.75106	-15.9867	0.01711	-15.8397	0.08963	-15.9867	0.16283	-16.0546	3.77908	-15.8736	0.11375	-16.0546	3.994
-16.032	3.69347	-15.817	0.01022	-16.032	3.71886	-15.9754	0.0166	-15.8284	0.08601	-15.9754	0.15675	-16.0433	3.7449	-15.8623	0.1094	-16.0433	3.95051
-16.0207	3.66438	-15.8057	0.00971	-16.0207	3.68851	-15.9641	0.01614	-15.817	0.08244	-15.9641	0.15102	-16.032	3.7132	-15.851	0.10512	-16.032	3.91004
-16.0094	3.63642	-15.7944	0.00922	-16.0094	3.65936	-15.9528	0.01572	-15.8057	0.07889	-15.9528	0.14565	-16.0207	3.68336	-15.8397	0.10091	-16.0207	3.87193
-15.998	3.60907	-15.7831	0.00874	-15.998	3.63089	-15.9415	0.01533	-15.7944	0.07539	-15.9415	0.14062	-16.0094	3.65472	-15.8284	0.09676	-16.0094	3.83549
-15.9867	3.58171	-15.7718	0.00827	-15.9867	3.60246	-15.9302	0.01498	-15.7831	0.07192	-15.9302	0.13584	-15.998	3.62675	-15.817	0.09266	-15.998	3.80017
-15.9754	3.55384	-15.7605	0.00782	-15.9754	3.5736	-15.9189	0.01465	-15.7718	0.0685	-15.9189	0.13125	-15.9867	3.59882	-15.8057	0.08861	-15.9867	3.7653
-15.9641	3.52558	-15.7492	0.00738	-15.9641	3.54441	-15.9075	0.01433	-15.7605	0.06512	-15.9075	0.12682	-15.9754	3.57044	-15.7944	0.08461	-15.9754	3.73035
-15.9528	3.49733	-15.7378	0.00695	-15.9528	3.51527	-15.8962	0.01402	-15.7492	0.06181	-15.8962	0.12251	-15.9641	3.54172	-15.7831	0.08066	-15.9641	3.69543
-15.9415	3.46913	-15.7265	0.00654	-15.9415	3.48626	-15.8849	0.01372	-15.7378	0.05855	-15.8849	0.1183	-15.9528	3.51304	-15.7718	0.07677	-15.9528	3.66092
-15.9302	3.43934	-15.7152	0.00613	-15.9302	3.45569	-15.8736	0.01342	-15.7265	0.05535	-15.8736	0.11417	-15.9415	3.48446	-15.7605	0.07295	-15.9415	3.62687
-15.9189	3.40623	-15.7039	0.00574	-15.9189	3.42185	-15.8623	0.01312	-15.7152	0.05222	-15.8623	0.11012	-15.9302	3.45432	-15.7492	0.06919	-15.9302	3.59154
-15.9075	3.36944	-15.6926	0.00537	-15.9075	3.38436	-15.851	0.01282	-15.7039	0.04916	-15.851	0.10611	-15.9189	3.42088	-15.7378	0.0655	-15.9189	3.55311
-15.8962	3.32863	-15.6813	0.00501	-15.8962	3.34289	-15.8397	0.01251	-15.6926	0.04618	-15.8397	0.10214	-15.9075	3.38376	-15.7265	0.06189	-15.9075	3.51118
-15.8849	3.28363	-15.67	0.00466	-15.8849	3.29724	-15.8284	0.0122	-15.6813	0.04329	-15.8284	0.09821	-15.8962	3.34265	-15.7152	0.05835	-15.8962	3.46539
-15.8736	3.23426	-15.6587	0.00433	-15.8736	3.24726	-15.817	0.01188	-15.67	0.04048	-15.817	0.09432	-15.8849	3.29735	-15.7039	0.05491	-15.8849	3.41554
-15.8623	3.18035	-15.6474	0.00401	-15.8623	3.19275	-15.8057	0.01156	-15.6587	0.03777	-15.8057	0.09045	-15.8736	3.24768	-15.6926	0.05155	-15.8736	3.36143
-15.851	3.12185	-15.636	0.0037	-15.851	3.13369	-15.7944	0.01123	-15.6474	0.03516	-15.7944	0.08662	-15.8623	3.19347	-15.6813	0.04829	-15.8623	3.30287
-15.8397	3.05882	-15.6247	0.00342	-15.8397	3.0701	-15.7831	0.01089	-15.636	0.03266	-15.7831	0.08281	-15.851	3.13467	-15.67	0.04514	-15.851	3.23979
-15.8284	2.99156	-15.6134	0.00314	-15.8284	3.00231	-15.7718	0.01054	-15.6247	0.03026	-15.7718	0.07904	-15.8397	3.07133	-15.6587	0.0421	-15.8397	3.17224
-15.817	2.92025	-15.6021	0.00288	-15.817	2.93047	-15.7605	0.01019	-15.6134	0.02798	-15.7605	0.07531	-15.8284	3.00376	-15.6474	0.03917	-15.8284	3.10052
-15.8057	2.84507	-15.5908	0.00264	-15.8057	2.85478	-15.7492	0.00983	-15.6021	0.0258	-15.7492	0.07163	-15.817	2.93213	-15.636	0.03636	-15.817	3.02479
-15.7944	2.76628	-15.5795	0.00241	-15.7944	2.7755	-15.7378	0.00946	-15.5908	0.02374	-15.7378	0.06801	-15.8057	2.85663	-15.6247	0.03368	-15.8057	2.94524
-15.7831	2.68395	-15.5682	0.0022	-15.7831	2.69269	-15.7265	0.00909	-15.5795	0.02179	-15.7265	0.06444	-15.7944	2.77751	-15.6134	0.03112	-15.7944	2.86212
-15.7718	2.59877	-15.5569	0.002	-15.7718	2.60705	-15.7152	0.00871	-15.5682	0.01995	-15.7152	0.06093	-15.7831	2.69484	-15.6021	0.02868	-15.7831	2.7755
-15.7605	2.51146	-15.5455	0.00181	-15.7605	2.51928	-15.7039	0.00833	-15.5569	0.01822	-15.7039	0.0575	-15.7718	2.60932	-15.5908	0.02638	-15.7718	2.68609
-15.7492	2.42228	-15.5342	0.00164	-15.7492	2.42966	-15.6926	0.00795	-15.5455	0.0166	-15.6926	0.05414	-15.7605	2.52165	-15.5795	0.0242	-15.7605	2.5946
-15.7378	2.33141	-15.5229	0.00148	-15.7378	2.33836	-15.6813	0.00757	-15.5342	0.01509	-15.6813	0.05086	-15.7492	2.43211	-15.5682	0.02215	-15.7492	2.5013
-15.7265	2.23918	-15.5116	0.00133	-15.7265	2.24572	-15.67	0.00719	-15.5229	0.01369	-15.67	0.04768	-15.7378	2.34086	-15.5569	0.02022	-15.7378	2.40636
-15.7152	2.1459	-15.5003	0.00119	-15.7152	2.15203	-15.6587	0.00682	-15.5116	0.01238	-15.6587	0.04459	-15.7265	2.24827	-15.5455	0.01841	-15.7265	2.31015
-15.7039	2.05181	-15.489	0.00107	-15.7039	2.05755	-15.6474	0.00645	-15.5003	0.01117	-15.6474	0.04161	-15.7152	2.15461	-15.5342	0.01673	-15.7152	2.21297
-15.6926	1.95731	-15.4777	0.000954627	-15.6926	1.96268	-15.636	0.00608	-15.489	0.01006	-15.636	0.03874	-15.7039	2.06014	-15.5229	0.01516	-15.7039	2.11505
-15.6813	1.86283	-15.4664	0.000850634	-15.6813	1.86783	-15.6247	0.00572	-15.4777	0.00903	-15.6247	0.03598	-15.6926	1.96527	-15.5116	0.01371	-15.6926	2.01682
-15.67	1.76875	-15.455	0.000756096	-15.67	1.77341	-15.6134	0.00537	-15.4664	0.00809	-15.6134	0.03334	-15.6813	1.8704	-15.5003	0.01237	-15.6813	1.9187
-15.6587	1.67546	-15.4437	0.000670338	-15.6587	1.67978	-15.6021	0.00502	-15.455	0.00723	-15.6021	0.03082	-15.67	1.77594	-15.489	0.01113	-15.67	1.82108
-15.6474	1.58331	-15.4324	0.000592783	-15.6474	1.58732	-15.5908	0.00469	-15.4437	0.00644	-15.5908	0.02843	-15.6587	1.68228	-15.4777	0.00999	-15.6587	1.72438
-15.636	1.49267	-15.4211	0.000522972	-15.636	1.49637	-15.5795	0.00437	-15.4324	0.00573	-15.5795	0.02615	-15.6474	1.58976	-15.4664	0.00894	-15.6474	1.62893
-15.6247	1.40383	-15.4098	0.000460204	-15.6247	1.40724	-15.5682	0.00406	-15.4211	0.00508	-15.5682	0.02401	-15.636	1.49874	-15.455	0.00799	-15.636	1.53511
-15.6134	1.31707	-15.3985	0.000403966	-15.6134	1.32022	-15.5569	0.00376	-15.4098	0.0045	-15.5569	0.02198	-15.6247	1.40954	-15.4437	0.00712	-15.6247	1.44322
-15.6021	1.23268	-15.3872	0.000353596	-15.6021	1.23556	-15.5455	0.00347	-15.3985	0.00397	-15.5455	0.02008	-15.6134	1.32244	-15.4324	0.00632	-15.6134	1.35356
-15.5908	1.15088	-15.3759	0.000308757	-15.5908	1.15352	-15.5342	0.0032	-15.3872	0.0035	-15.5342	0.01829	-15.6021	1.2377	-15.4211	0.00561	-15.6021	1.26639
-15.5795	1.07185	-15.3645	0.000268954	-15.5795	1.07426	-15.5229	0.00294	-15.3759	0.00307	-15.5229	0.01663	-15.5908	1.15557	-15.4098	0.00496	-15.5908	1.18195
-15.5682	0.99579	-15.3532	0.00023366	-15.5682	0.99799	-15.5116	0.0027	-15.3645	0.00269	-15.5116	0.01508	-15.5795	1.07622	-15.3985	0.00437	-15.5795	1.10042
-15.5569	0.92283	-15.3419	0.000202549	-15.5569	0.92483	-15.5003	0.00247	-15.3532	0.00235	-15.5003	0.01364	-15.5682	0.99985	-15.3872	0.00385	-15.5682	1.022
-15.5455	0.85307	-15.3306	0.000175133	-15.5455	0.85488	-15.489	0.00225	-15.3419	0.00205	-15.489	0.01231	-15.5569	0.92659	-15.3759	0.00338	-15.5569	0.94681
-15.5342	0.78661	-15.3193	0.000150999	-15.5342	0.78825	-15.4777	0.00205	-15.3306	0.00178	-15.4777	0.01108	-15.5455	0.85655	-15.3645	0.00296	-15.5455	0.87496
-15.5229	0.7235	-15.308	0.000129899	-15.5229	0.72497	-15.4664	0.00186	-15.3193	0.00154	-15.4664	0.00995	-15.5342	0.78981	-15.3532	0.00258	-15.5342	0.80654
-15.5116	0.66376	-15.2967	0.00011144	-15.5116	0.66509	-15.455	0.00168	-15.308	0.00134	-15.455	0.00891	-15.5229	0.72644	-15.3419	0.00225	-15.5229	0.7416
-15.5003	0.6074	-15.2854	9.53788e-05	-15.5003	0.60859	-15.4437	0.00151	-15.2967	0.00115	-15.4437	0.00796	-15.5116	0.66645	-15.3306	0.00196	-15.5116	0.68016
-15.489	0.55439	-9.32371	0.000118782	-15.489	0.55546	-15.4324	0.00136	-15.2854	0.000991982	-15.4324	0.00709	-15.5003	0.60986	-15.3193	0.0017	-15.5003	0.62223
-15.4777	0.50471	-9.3124	0.000146859	-15.4777	0.50567	-15.4211	0.00122	-15.2741	0.000851528	-15.4211	0.00631	-15.489	0.55664	-15.308	0.00147	-15.489	0.56777
-15.4664	0.4583	-9.30109	0.000181047	-15.4664	0.45915	-15.4098	0.00109	-15.2627	0.000729059	-15.4098	0.00559	-15.4777	0.50676	-15.2967	0.00126	-15.4777	0.51675
-15.455	0.41507	-9.28977	0.000222551	-15.455	0.41582	-15.3985	0.000976416	-15.2514	0.000622572	-15.3985	0.00495	-15.4664	0.46015	-15.2854	0.00109	-15.4664	0.46909
-15.4437	0.37492	-9.27846	0.000272782	-15.4437	0.37559	-15.3872	0.000868919	-15.2401	0.000530244	-15.3872	0.00436	-15.455	0.41674	-15.2741	0.000932951	-15.455	0.42473
-15.4324	0.33777	-9.26715	0.000333391	-15.4324	0.33836	-15.3759	0.000771173	-15.2288	0.000450416	-15.3759	0.00384	-15.4437	0.37644	-15.2627	0.000798389	-15.4437	0.38355
-15.4211	0.3035	-9.25584	0.000410887	-15.4211	0.30402	-15.3645	0.000682528	-15.2175	0.000381593	-15.3645	0.00337	-15.4324	0.33913	-15.2514	0.000681452	-15.4324	0.34545
-15.4098	0.27197	-9.24452	0.000499671	-15.4098	0.27243	-15.3532	0.000602362	-15.2062	0.000322425	-15.3532	0.00295	-15.4211	0.30472	-15.2401	0.00058012	-15.4211	0.31032
-15.3985	0.24307	-9.23321	0.000605931	-15.3985	0.24348	-15.3419	0.00053016	-15.1949	0.000271703	-15.3419	0.00258	-15.4098	0.27307	-15.2288	0.000492555	-15.4098	0.27802
-15.3872	0.21665	-9.2219	0.000732727	-15.3872	0.217	-15.3306	0.000465306	-15.1836	0.000228344	-15.3306	0.00225	-15.3985	0.24405	-15.2175	0.000417103	-15.3985	0.24842
-15.3759	0.19258	-9.21059	0.000888262	-15.3759	0.19289	-15.3193	0.000407237	-15.1722	0.000191386	-15.3193	0.00195	-15.3872	0.21752	-15.2062	0.00035227	-15.3872	0.22137
-15.3645	0.17072	-9.19927	0.00107	-15.3645	0.17099	-15.308	0.000355411	-15.1609	0.000159975	-15.308	0.00169	-15.3759	0.19335	-15.1949	0.000296721	-15.3759	0.19673
-15.3532	0.15093	-9.18796	0.00128	-15.3532	0.15116	-15.2967	0.000309304	-15.1496	0.000133354	-15.2967	0.00146	-15.3645	0.1714	-15.1836	0.000249261	-15.3645	0.17436
-15.3419	0.13307	-9.17665	0.00153	-15.3419	0.13327	-15.2854	0.000268415	-15.1383	0.000110859	-15.2854	0.00126	-15.3532	0.15153	-15.1722	0.000208828	-15.3532	0.15411
-15.3306	0.117	-9.16534	0.00183	-15.3306	0.11717	-15.2741	0.000232269	-15.127	9.19043e-05	-15.2741	0.00108	-15.3419	0.1336	-15.1609	0.00017448	-15.3419	0.13585
-15.3193	0.10258	-9.15402	0.00218	-15.3193	0.10273	-15.2627	0.000200418	-9.02959	0.000111318	-15.2627	0.000929477	-15.3306	0.11746	-15.1496	0.000145386	-15.3306	0.11942
-15.308	0.08969	-9.14271	0.00258	-15.308	0.08982	-15.2514	0.00017244	-9.01828	0.000128815	-15.2514	0.000795012	-15.3193	0.10298	-15.1383	0.000120811	-15.3193	0.10468
-15.2967	0.0782	-9.1314	0.00306	-15.2967	0.07831	-15.2401	0.000147942	-9.00696	0.000148615	-15.2401	0.000678186	-15.308	0.09004	-15.127	0.000100115	-15.308	0.09151
-15.2854	0.06799	-9.12009	0.00361	-15.2854	0.06808	-15.2288	0.000126559	-8.99565	0.000171112	-15.2288	0.000576976	-15.2967	0.07851	-15.1157	8.27358e-05	-15.2967	0.07977
-15.2741	0.05894	-9.10878	0.00425	-15.2741	0.05903	-15.2175	0.000107955	-8.98434	0.000196574	-15.2175	0.000489548	-15.2854	0.06826	-9.32371	0.000119799	-15.2854	0.06934
-15.2627	0.05096	-9.09746	0.00499	-15.2627	0.05103	-15.2062	9.18196e-05	-8.97303	0.000225176	-15.2062	0.000414245	-15.2741	0.05918	-9.3124	0.000148116	-15.2741	0.06011
-15.2514	0.04393	-9.08615	0.00585	-15.2514	0.04399	-9.32371	0.000105503	-8.96171	0.000257325	-15.1949	0.000349572	-15.2627	0.05116	-9.30109	0.000182597	-15.2627	0.05196
-15.2401	0.03776	-9.07484	0.00683	-15.2401	0.03781	-9.3124	0.000130596	-8.9504	0.000293368	-15.1836	0.000294191	-15.2514	0.0441	-9.28977	0.000224457	-15.2514	0.04478
-15.2288	0.03237	-9.06353	0.00795	-15.2288	0.03241	-9.30109	0.000161191	-8.93909	0.000333685	-15.1722	0.000246905	-15.2401	0.03791	-9.27846	0.000275119	-15.2401	0.03849
-15.2175	0.02766	-9.05221	0.00924	-15.2175	0.0277	-9.28977	0.000198383	-8.92778	0.000378973	-15.1609	0.000206648	-15.2288	0.03249	-9.26715	0.000336248	-15.2288	0.03299
-15.2062	0.02357	-9.0409	0.0107	-15.2062	0.0236	-9.27846	0.000243455	-8.91646	0.000429084	-15.1496	0.000172477	-15.2175	0.02777	-9.25584	0.000414415	-15.2175	0.02819
-15.1949	0.02003	-9.02959	0.01237	-15.1949	0.02006	-9.26715	0.000297911	-8.90515	0.000484705	-15.1383	0.000143556	-15.2062	0.02366	-9.24452	0.000503963	-15.2062	0.02402
-15.1836	0.01697	-9.01828	0.01426	-15.1836	0.01699	-9.25584	0.000368119	-8.89384	0.000546398	-15.127	0.000119151	-15.1949	0.02011	-9.23321	0.000611139	-15.1949	0.0204
-15.1722	0.01434	-9.00696	0.01639	-15.1722	0.01435	-9.24452	0.000448246	-8.88253	0.000614445	-15.1157	9.86177e-05	-15.1836	0.01704	-9.2219	0.00073903	-15.1836	0.01729
-15.1609	0.01207	-8.99565	0.0188	-15.1609	0.01209	-9.23321	0.000544284	-8.87121	0.000689416	-9.32371	0.00010652	-15.1722	0.01439	-9.21059	0.000895965	-15.1722	0.0146
-15.1496	0.01014	-8.98434	0.02151	-15.1496	0.01015	-9.2219	0.000659049	-8.8599	0.000771815	-9.3124	0.000131853	-15.1609	0.01212	-9.19927	0.00108	-15.1609	0.0123
-15.1383	0.00849	-8.97303	0.02454	-15.1383	0.0085	-9.21059	0.000800482	-8.84859	0.000862156	-9.30109	0.000162742	-15.1496	0.01018	-9.18796	0.00129	-15.1496	0.01032
-15.127	0.00709	-8.96171	0.02792	-15.127	0.0071	-9.19927	0.000964293	-8.83728	0.000960967	-9.28977	0.000200289	-15.1383	0.00852	-9.17665	0.00155	-15.1383	0.00864
-15.1157	0.0059	-8.9504	0.03169	-15.1157	0.00591	-9.18796	0.00116	-8.82596	0.00107	-9.27846	0.000245791	-15.127	0.00712	-9.16534	0.00185	-15.127	0.00722
-15.1044	0.0049	-8.93909	0.03588	-15.1044	0.0049	-9.17665	0.00139	-8.81465	0.00119	-9.26715	0.000300768	-15.1157	0.00592	-9.15402	0.0022	-15.1157	0.00601
-15.093	0.00405	-8.92778	0.04053	-15.093	0.00406	-9.16534	0.00166	-8.80334	0.00131	-9.25584	0.000371647	-15.1044	0.00492	-9.14271	0.00261	-15.1044	0.00498
-15.0817	0.00334	-8.91646	0.04566	-15.0817	0.00335	-9.15402	0.00198	-8.79203	0.00145	-9.24452	0.000452539	-15.093	0.00407	-9.1314	0.00309	-15.093	0.00412
-15.0704	0.00275	-8.90515	0.05131	-15.0704	0.00275	-9.14271	0.00235	-8.78071	0.0016	-9.23321	0.000549492	-15.0817	0.00335	-9.12009	0.00364	-15.0817	0.0034
-15.0591	0.00225	-8.89384	0.05752	-15.0591	0.00226	-9.1314	0.00278	-8.7694	0.00176	-9.2219	0.000665351	-15.0704	0.00276	-9.10878	0.00429	-15.0704	0.0028
-15.0478	0.00184	-8.88253	0.06432	-15.0478	0.00184	-9.12009	0.00329	-8.75809	0.00194	-9.21059	0.000808185	-15.0591	0.00226	-9.09746	0.00504	-15.0591	0.00229
-15.0365	0.00149	-8.87121	0.07175	-15.0365	0.00149	-9.10878	0.00388	-8.74678	0.00212	-9.19927	0.000973572	-15.0478	0.00185	-9.08615	0.0059	-15.0478	0.00187
-15.0252	0.0012	-8.8599	0.07984	-15.0252	0.0012	-9.09746	0.00456	-8.73547	0.00232	-9.18796	0.00117	-15.0365	0.0015	-9.07484	0.00689	-15.0365	0.00151
-15.0139	0.000952504	-8.84859	0.08863	-15.0139	0.000953392	-9.08615	0.00535	-8.72415	0.00254	-9.17665	0.0014	-15.0252	0.0012	-9.06353	0.00802	-15.0252	0.00122
-15.0025	0.000770804	-8.83728	0.09814	-15.0025	0.00077152	-9.07484	0.00626	-8.71284	0.00276	-9.16534	0.00167	-15.0139	0.000956124	-9.05221	0.00932	-15.0139	0.000967839
-14.9912	0.000621806	-8.82596	0.10842	-14.9912	0.000622381	-9.06353	0.0073	-8.70153	0.00301	-9.15402	0.00199	-15.0025	0.000773728	-9.0409	0.0108	-15.0025	0.000783191
-14.9799	0.000500034	-8.81465	0.11948	-14.9799	0.000500495	-9.05221	0.00849	-8.69022	0.00326	-9.14271	0.00237	-14.9912	0.000624161	-9.02959	0.01248	-14.9912	0.000631781
-14.9686	0.000400846	-8.80334	0.13136	-14.9686	0.000401214	-9.0409	0.00985	-8.6789	0.00354	-9.1314	0.00281	-14.9799	0.000501924	-9.01828	0.01439	-14.9799	0.000508041
-14.9573	0.000319542	-8.79203	0.14408	-14.9573	0.000319831	-9.02959	0.0114	-8.66759	0.00383	-9.12009	0.00332	-14.9686	0.000402359	-9.00696	0.01654	-14.9686	0.000407254
-14.946	0.000254571	-8.78071	0.15767	-14.946	0.000254801	-9.01828	0.01316	-8.65628	0.00414	-9.10878	0.00392	-14.9573	0.000320737	-8.99565	0.01897	-14.9573	0.000324629
-14.9347	0.000202173	-8.7694	0.17212	-14.9347	0.000202355	-9.00696	0.01516	-8.64497	0.00446	-9.09746	0.00461	-14.946	0.000255523	-8.98434	0.0217	-14.946	0.000258618
-14.9234	0.000160055	-8.75809	0.18747	-14.9234	0.000160198	-8.99565	0.01741	-8.63365	0.0048	-9.08615	0.0054	-14.9347	0.000202928	-8.97303	0.02476	-14.9347	0.000205381
-14.9121	0.000126312	-8.74678	0.20372	-14.9121	0.000126425	-8.98434	0.01994	-8.62234	0.00516	-9.07484	0.00632	-14.9234	0.000160651	-8.96171	0.02818	-14.9234	0.000162591
-14.9007	9.62202e-05	-8.73547	0.22086	-14.9007	9.62998e-05	-8.97303	0.02278	-8.61103	0.00554	-9.06353	0.00737	-14.9121	0.000126782	-8.9504	0.03198	-14.9121	0.00012831
-9.12009	0.000116047	-8.72415	0.2389	-9.32371	0.000121781	-8.96171	0.02596	-8.59972	0.00593	-9.05221	0.00857	-14.9007	9.65565e-05	-8.93909	0.03622	-14.9007	9.77049e-05
-9.10878	0.000138317	-8.71284	0.25784	-9.3124	0.000150607	-8.9504	0.0295	-8.5884	0.00635	-9.0409	0.00995	-9.32371	0.000108501	-8.92778	0.04091	-9.35765	0.000113648
-9.09746	0.000164416	-8.70153	0.27765	-9.30109	0.000185719	-8.93909	0.03345	-8.57709	0.00679	-9.02959	0.01151	-9.3124	0.000134344	-8.91646	0.04609	-9.34634	0.000141567
-9.08615	0.000194914	-8.69022	0.29833	-9.28977	0.000228357	-8.92778	0.03784	-8.56578	0.00724	-9.01828	0.01329	-9.30109	0.000165863	-8.90515	0.0518	-9.33502	0.000180503
-9.07484	0.000230449	-8.6789	0.31985	-9.27846	0.000279978	-8.91646	0.04269	-8.55447	0.00772	-9.00696	0.0153	-9.28977	0.000204189	-8.89384	0.05807	-9.32371	0.0002283
-9.06353	0.000271731	-8.66759	0.34217	-9.26715	0.000342284	-8.90515	0.04803	-8.54315	0.00822	-8.99565	0.01758	-9.27846	0.000250651	-8.88253	0.06494	-9.3124	0.00028246
-9.05221	0.000319549	-8.65628	0.36527	-9.25584	0.000422214	-8.89384	0.05392	-8.53184	0.00874	-8.98434	0.02013	-9.26715	0.000306804	-8.87121	0.07244	-9.30109	0.00034846
-9.0409	0.000374777	-8.64497	0.3891	-9.24452	0.000513614	-8.88253	0.06038	-8.52053	0.00928	-8.97303	0.023	-9.25584	0.000379447	-8.8599	0.08061	-9.28977	0.000428646
-9.02959	0.000438578	-8.63365	0.41362	-9.23321	0.000623045	-8.87121	0.06744	-8.50922	0.00984	-8.96171	0.02621	-9.24452	0.000462189	-8.84859	0.08949	-9.27846	0.00052577
-9.01828	0.000512104	-8.62234	0.43878	-9.2219	0.000753676	-8.8599	0.07514	-8.4979	0.01043	-8.9504	0.0298	-9.23321	0.000561398	-8.83728	0.0991	-9.26715	0.000643052
-9.00696	0.000595906	-8.61103	0.46452	-9.21059	0.000914083	-8.84859	0.08352	-8.48659	0.01104	-8.93909	0.03378	-9.2219	0.000679997	-8.82596	0.10949	-9.25584	0.000793862
-8.99565	0.000691868	-8.59972	0.49086	-9.19927	0.0011	-8.83728	0.09261	-8.47528	0.01167	-8.92778	0.03822	-9.21059	0.000826302	-8.81465	0.12067	-9.24452	0.000966153
-8.98434	0.000800931	-8.5884	0.51774	-9.18796	0.00132	-8.82596	0.10244	-8.46397	0.01234	-8.91646	0.04312	-9.19927	0.000995743	-8.80334	0.13268	-9.23321	0.00117
-8.97303	0.000924688	-8.57709	0.54503	-9.17665	0.00158	-8.81465	0.11303	-8.45265	0.01303	-8.90515	0.04852	-9.18796	0.0012	-8.79203	0.14553	-9.2219	0.00142
-8.96171	0.00106	-8.56578	0.57265	-9.16534	0.00189	-8.80334	0.12443	-8.44134	0.01374	-8.89384	0.05447	-9.17665	0.00143	-8.78071	0.15927	-9.21059	0.00172
-8.9504	0.00122	-8.55447	0.60055	-9.15402	0.00224	-8.79203	0.13665	-8.43003	0.01448	-8.88253	0.06099	-9.16534	0.00171	-8.7694	0.17388	-9.19927	0.00207
-8.93909	0.0014	-8.54315	0.62867	-9.14271	0.00266	-8.78071	0.14972	-8.41872	0.01525	-8.87121	0.06813	-9.15402	0.00204	-8.75809	0.18941	-9.18796	0.00249
-8.92778	0.0016	-8.53184	0.65699	-9.1314	0.00316	-8.7694	0.16365	-8.4074	0.01605	-8.8599	0.07591	-9.14271	0.00243	-8.74678	0.20584	-9.17665	0.00298
-8.91646	0.00183	-8.52053	0.68546	-9.12009	0.00373	-8.75809	0.17846	-8.39609	0.01687	-8.84859	0.08438	-9.1314	0.00288	-8.73547	0.22318	-9.16534	0.00356
-8.90515	0.00207	-8.50922	0.71395	-9.10878	0.00439	-8.74678	0.19416	-8.38478	0.01773	-8.83728	0.09357	-9.12009	0.00341	-8.72415	0.24144	-9.15402	0.00424
-8.89384	0.00235	-8.4979	0.74242	-9.09746	0.00516	-8.73547	0.21075	-8.37347	0.01862	-8.82596	0.1035	-9.10878	0.00402	-8.71284	0.2606	-9.14271	0.00503
-8.88253	0.00266	-8.48659	0.77078	-9.08615	0.00604	-8.72415	0.22823	-8.36216	0.01953	-8.81465	0.11422	-9.09746	0.00473	-8.70153	0.28066	-9.1314	0.00597
-8.87121	0.003	-8.47528	0.79915	-9.07484	0.00706	-8.71284	0.24661	-8.35084	0.02048	-8.80334	0.12574	-9.08615	0.00555	-8.69022	0.3016	-9.12009	0.00705
-8.8599	0.00338	-8.46397	0.82746	-9.06353	0.00822	-8.70153	0.26587	-8.33953	0.02145	-8.79203	0.1381	-9.07484	0.00649	-8.6789	0.32339	-9.10878	0.00831
-8.84859	0.00379	-8.45265	0.85554	-9.05221	0.00956	-8.69022	0.28599	-8.32822	0.02246	-8.78071	0.15132	-9.06353	0.00757	-8.66759	0.346	-9.09746	0.00976
-8.83728	0.00424	-8.44134	0.88349	-9.0409	0.01108	-8.6789	0.30697	-8.31691	0.0235	-8.7694	0.16541	-9.05221	0.00881	-8.65628	0.3694	-9.08615	0.01144
-8.82596	0.00474	-8.43003	0.91128	-9.02959	0.01281	-8.66759	0.32875	-8.30559	0.02456	-8.75809	0.18039	-9.0409	0.01023	-8.64497	0.39356	-9.07484	0.01338
-8.81465	0.00527	-8.41872	0.93876	-9.01828	0.01477	-8.65628	0.35133	-8.29428	0.02566	-8.74678	0.19628	-9.02959	0.01184	-8.63365	0.41842	-9.06353	0.01559
-8.80334	0.00586	-8.4074	0.96602	-9.00696	0.01699	-8.64497	0.37465	-8.28297	0.02678	-8.73547	0.21307	-9.01828	0.01368	-8.62234	0.44394	-9.05221	0.01813
-8.79203	0.00649	-8.39609	0.9932	-8.99565	0.01949	-8.63365	0.39869	-8.27166	0.02794	-8.72415	0.23077	-9.00696	0.01575	-8.61103	0.47006	-9.0409	0.02102
-8.78071	0.00718	-8.38478	1.02016	-8.98434	0.02231	-8.62234	0.42338	-8.26034	0.02912	-8.71284	0.24937	-8.99565	0.0181	-8.59972	0.4968	-9.02959	0.02432
-8.7694	0.00792	-8.37347	1.04674	-8.97303	0.02546	-8.61103	0.44868	-8.24903	0.03033	-8.70153	0.26887	-8.98434	0.02074	-8.5884	0.52409	-9.01828	0.02807
-8.75809	0.00871	-8.36216	1.07295	-8.96171	0.02899	-8.59972	0.47459	-8.23772	0.03156	-8.69022	0.28926	-8.97303	0.0237	-8.57709	0.55182	-9.00696	0.0323
-8.74678	0.00956	-8.35084	1.09879	-8.9504	0.03291	-8.5884	0.50105	-8.22641	0.0328	-8.6789	0.3105	-8.96171	0.02702	-8.56578	0.5799	-8.99565	0.03707
-8.73547	0.01047	-8.33953	1.12426	-8.93909	0.03728	-8.57709	0.52795	-8.21509	0.03407	-8.66759	0.33258	-8.9504	0.03073	-8.55447	0.60828	-8.98434	0.04244
-8.72415	0.01144	-8.32822	1.14965	-8.92778	0.04213	-8.56578	0.55521	-8.20378	0.03535	-8.65628	0.35546	-8.93909	0.03485	-8.54315	0.63688	-8.97303	0.04846
-8.71284	0.01247	-8.31691	1.17496	-8.91646	0.04749	-8.55447	0.58278	-8.19247	0.03665	-8.64497	0.37911	-8.92778	0.03944	-8.53184	0.66573	-8.96171	0.0552
-8.70153	0.01356	-8.30559	1.19993	-8.90515	0.05339	-8.54315	0.61058	-8.18116	0.03796	-8.63365	0.40349	-8.91646	0.04451	-8.52053	0.69474	-8.9504	0.06271
-8.69022	0.01471	-8.29428	1.22457	-8.89384	0.05988	-8.53184	0.63863	-8.16984	0.03928	-8.62234	0.42854	-8.90515	0.05011	-8.50922	0.7238	-8.93909	0.07107
-8.6789	0.01592	-8.28297	1.24917	-8.88253	0.06698	-8.52053	0.66686	-8.15853	0.0406	-8.61103	0.45422	-8.89384	0.05627	-8.4979	0.75285	-8.92778	0.08035
-8.66759	0.01719	-8.27166	1.27371	-8.87121	0.07475	-8.50922	0.69513	-8.14722	0.04192	-8.59972	0.48052	-8.88253	0.06304	-8.48659	0.78182	-8.91646	0.0906
-8.65628	0.01853	-8.26034	1.29795	-8.8599	0.08322	-8.4979	0.72338	-8.13591	0.04324	-8.5884	0.5074	-8.87121	0.07044	-8.47528	0.81082	-8.90515	0.10191
-8.64497	0.01992	-8.24903	1.32187	-8.84859	0.09242	-8.48659	0.75156	-8.12459	0.04456	-8.57709	0.53473	-8.8599	0.07852	-8.46397	0.83979	-8.89384	0.11434
-8.63365	0.02137	-8.23772	1.34546	-8.83728	0.10238	-8.47528	0.77973	-8.11328	0.04587	-8.56578	0.56245	-8.84859	0.08731	-8.45265	0.86857	-8.88253	0.12798
-8.62234	0.02289	-8.22641	1.36872	-8.82596	0.11315	-8.46397	0.80785	-8.10197	0.04717	-8.55447	0.5905	-8.83728	0.09685	-8.44134	0.89723	-8.87121	0.14288
-8.61103	0.02446	-8.21509	1.39164	-8.81465	0.12476	-8.45265	0.83573	-8.09066	0.04847	-8.54315	0.6188	-8.82596	0.10717	-8.43003	0.92577	-8.8599	0.15913
-8.59972	0.02608	-8.20378	1.41426	-8.80334	0.13722	-8.44134	0.86349	-8.07934	0.04975	-8.53184	0.64737	-8.81465	0.11831	-8.41872	0.95401	-8.84859	0.1768
-8.5884	0.02776	-8.19247	1.4367	-8.79203	0.15058	-8.43003	0.89108	-8.06803	0.05102	-8.52053	0.67614	-8.80334	0.13029	-8.4074	0.98207	-8.83728	0.19595
-8.57709	0.02949	-8.18116	1.45886	-8.78071	0.16485	-8.41872	0.91833	-8.05672	0.05228	-8.50922	0.70497	-8.79203	0.14314	-8.39609	1.01008	-8.82596	0.21666
-8.56578	0.03127	-8.16984	1.48058	-8.7694	0.18004	-8.4074	0.94534	-8.04541	0.05352	-8.4979	0.73381	-8.78071	0.1569	-8.38478	1.03789	-8.81465	0.23898
-8.55447	0.0331	-8.15853	1.50181	-8.75809	0.19618	-8.39609	0.97222	-8.0341	0.05472	-8.48659	0.7626	-8.7694	0.17157	-8.37347	1.06536	-8.80334	0.26297
-8.54315	0.03497	-8.14722	1.52252	-8.74678	0.21328	-8.38478	0.99881	-8.02278	0.0559	-8.47528	0.79141	-8.75809	0.18717	-8.36216	1.09248	-8.79203	0.28868
-8.53184	0.03689	-8.13591	1.54265	-8.73547	0.23133	-8.37347	1.02497	-8.01147	0.05705	-8.46397	0.82018	-8.74678	0.20372	-8.35084	1.11927	-8.78071	0.31617
-8.52053	0.03885	-8.12459	1.56217	-8.72415	0.25034	-8.36216	1.0507	-8.00016	0.05818	-8.45265	0.84876	-8.73547	0.22122	-8.33953	1.14572	-8.7694	0.34545
-8.50922	0.04085	-8.11328	1.58101	-8.71284	0.27031	-8.35084	1.076	-7.98885	0.05929	-8.44134	0.87723	-8.72415	0.23967	-8.32822	1.17211	-8.75809	0.37657
-8.4979	0.04288	-8.10197	1.59928	-8.70153	0.29121	-8.33953	1.10085	-7.97753	0.06037	-8.43003	0.90556	-8.71284	0.25908	-8.31691	1.19846	-8.74678	0.40956
-8.48659	0.04495	-8.09066	1.61717	-8.69022	0.31304	-8.32822	1.12553	-7.96622	0.06141	-8.41872	0.93358	-8.70153	0.27942	-8.30559	1.22449	-8.73547	0.4444
-8.47528	0.04705	-8.07934	1.63449	-8.6789	0.33577	-8.31691	1.15004	-7.95491	0.06242	-8.4074	0.96139	-8.69022	0.3007	-8.29428	1.25023	-8.72415	0.48111
-8.46397	0.0492	-8.06803	1.65106	-8.66759	0.35936	-8.30559	1.17411	-7.9436	0.06338	-8.39609	0.98909	-8.6789	0.32288	-8.28297	1.27595	-8.71284	0.51968
-8.45265	0.05137	-8.05672	1.66695	-8.65628	0.38379	-8.29428	1.19774	-7.93228	0.0643	-8.38478	1.01654	-8.66759	0.34595	-8.27166	1.30165	-8.70153	0.56008
-8.44134	0.05357	-8.04541	1.68197	-8.64497	0.40902	-8.28297	1.22121	-7.92097	0.06519	-8.37347	1.04359	-8.65628	0.36985	-8.26034	1.32707	-8.69022	0.6023
-8.43003	0.05581	-8.0341	1.69592	-8.63365	0.43499	-8.27166	1.24452	-7.90966	0.06602	-8.36216	1.07024	-8.64497	0.39457	-8.24903	1.35219	-8.6789	0.64627
-8.41872	0.05807	-8.02278	1.70875	-8.62234	0.46166	-8.26034	1.26738	-7.89835	0.06682	-8.35084	1.09648	-8.63365	0.42006	-8.23772	1.37701	-8.66759	0.69195
-8.4074	0.06037	-8.01147	1.72048	-8.61103	0.48898	-8.24903	1.28979	-7.88703	0.06758	-8.33953	1.1223	-8.62234	0.44626	-8.22641	1.40152	-8.65628	0.73926
-8.39609	0.06271	-8.00016	1.7316	-8.59972	0.51694	-8.23772	1.31175	-7.87572	0.06831	-8.32822	1.14799	-8.61103	0.47313	-8.21509	1.42571	-8.64497	0.78813
-8.38478	0.06508	-7.98885	1.74201	-8.5884	0.5455	-8.22641	1.33324	-7.86441	0.06899	-8.31691	1.17353	-8.59972	0.50067	-8.20378	1.44961	-8.63365	0.83848
-8.37347	0.06746	-7.97753	1.75113	-8.57709	0.57452	-8.21509	1.35425	-7.8531	0.06965	-8.30559	1.19867	-8.5884	0.52881	-8.19247	1.47335	-8.62234	0.8902
-8.36216	0.06987	-7.96622	1.75906	-8.56578	0.60392	-8.20378	1.37482	-7.84178	0.07029	-8.29428	1.2234	-8.57709	0.55744	-8.18116	1.49682	-8.61103	0.94319
-8.35084	0.0723	-7.95491	1.76576	-8.55447	0.63365	-8.19247	1.39508	-7.83047	0.0709	-8.28297	1.24799	-8.56578	0.58648	-8.16984	1.51986	-8.59972	0.99747
-8.33953	0.07475	-7.9436	1.7711	-8.54315	0.66363	-8.18116	1.41495	-7.81916	0.07149	-8.27166	1.27245	-8.55447	0.61587	-8.15853	1.54241	-8.5884	1.0529
-8.32822	0.07725	-7.93228	1.77504	-8.53184	0.69387	-8.16984	1.43423	-7.80785	0.07207	-8.26034	1.2965	-8.54315	0.64555	-8.14722	1.56444	-8.57709	1.10925
-8.31691	0.07978	-7.92097	1.7776	-8.52053	0.72431	-8.15853	1.45289	-7.79653	0.07262	-8.24903	1.32012	-8.53184	0.67552	-8.13591	1.58589	-8.56578	1.16638
-8.30559	0.08233	-7.90966	1.77877	-8.50922	0.7548	-8.14722	1.4709	-7.78522	0.07314	-8.23772	1.34331	-8.52053	0.7057	-8.12459	1.60673	-8.55447	1.22415
-8.29428	0.0849	-7.89835	1.7787	-8.4979	0.7853	-8.13591	1.4882	-7.77391	0.07365	-8.22641	1.36604	-8.50922	0.73597	-8.11328	1.62688	-8.54315	1.28244
-8.28297	0.08749	-7.88703	1.77742	-8.48659	0.81573	-8.12459	1.50475	-7.7626	0.07414	-8.21509	1.38832	-8.4979	0.76626	-8.10197	1.64645	-8.53184	1.34124
-8.27166	0.09012	-7.87572	1.77483	-8.47528	0.8462	-8.11328	1.52052	-7.75128	0.07464	-8.20378	1.41017	-8.48659	0.79651	-8.09066	1.66564	-8.52053	1.40044
-8.26034	0.09275	-7.86441	1.77095	-8.46397	0.87665	-8.10197	1.53557	-7.73997	0.07514	-8.19247	1.43173	-8.47528	0.82679	-8.07934	1.68425	-8.50922	1.45977
-8.24903	0.09538	-7.8531	1.76612	-8.45265	0.90691	-8.09066	1.55014	-7.72866	0.07563	-8.18116	1.45291	-8.46397	0.85704	-8.06803	1.70209	-8.4979	1.51911
-8.23772	0.09802	-7.84178	1.76038	-8.44134	0.93706	-8.07934	1.56403	-7.71735	0.07611	-8.16984	1.47351	-8.45265	0.8871	-8.05672	1.71923	-8.48659	1.57833
-8.22641	0.10065	-7.83047	1.75365	-8.43003	0.96709	-8.06803	1.57705	-7.70603	0.07659	-8.15853	1.49349	-8.44134	0.91706	-8.04541	1.73549	-8.47528	1.63761
-8.21509	0.10328	-7.81916	1.74627	-8.41872	0.99683	-8.05672	1.58927	-7.69472	0.07707	-8.14722	1.51282	-8.43003	0.94689	-8.0341	1.75064	-8.46397	1.69684
-8.20378	0.1059	-7.80785	1.73816	-8.4074	1.0264	-8.04541	1.60054	-7.68341	0.07754	-8.13591	1.53144	-8.41872	0.9764	-8.02278	1.76465	-8.45265	1.75566
-8.19247	0.10851	-7.79653	1.72914	-8.39609	1.05591	-8.0341	1.61066	-7.6721	0.07803	-8.12459	1.54931	-8.4074	1.00572	-8.01147	1.77752	-8.44134	1.81429
-8.18116	0.11111	-7.78522	1.7193	-8.38478	1.08523	-8.02278	1.61961	-7.66079	0.07852	-8.11328	1.56639	-8.39609	1.03493	-8.00016	1.78978	-8.43003	1.87265
-8.16984	0.11368	-7.77391	1.70868	-8.37347	1.1142	-8.01147	1.6274	-7.64947	0.07903	-8.10197	1.58275	-8.38478	1.06388	-7.98885	1.8013	-8.41872	1.93041
-8.15853	0.11621	-7.7626	1.69763	-8.36216	1.14282	-8.00016	1.63453	-7.63816	0.07956	-8.09066	1.59861	-8.37347	1.09243	-7.97753	1.8115	-8.4074	1.98779
-8.14722	0.1187	-7.75128	1.68652	-8.35084	1.17109	-7.98885	1.64088	-7.62685	0.08011	-8.07934	1.61379	-8.36216	1.12058	-7.96622	1.82046	-8.39609	2.04501
-8.13591	0.12114	-7.73997	1.67515	-8.33953	1.19902	-7.97753	1.64591	-7.61554	0.08069	-8.06803	1.62807	-8.35084	1.1483	-7.95491	1.82818	-8.38478	2.10177
-8.12459	0.12353	-7.72866	1.66332	-8.32822	1.2269	-7.96622	1.64972	-7.60422	0.08128	-8.05672	1.64154	-8.33953	1.1756	-7.9436	1.83448	-8.37347	2.15779
-8.11328	0.12585	-7.71735	1.65111	-8.31691	1.25474	-7.95491	1.65227	-7.59291	0.08189	-8.04541	1.65405	-8.32822	1.20278	-7.93228	1.83934	-8.36216	2.21306
-8.10197	0.12812	-7.70603	1.63862	-8.30559	1.28226	-7.9436	1.65344	-7.5816	0.08254	-8.0341	1.66539	-8.31691	1.22982	-7.92097	1.84278	-8.35084	2.26757
-8.09066	0.13035	-7.69472	1.62592	-8.29428	1.30947	-7.93228	1.65322	-7.57029	0.08324	-8.02278	1.67551	-8.30559	1.25644	-7.90966	1.84479	-8.33953	2.32132
-8.07934	0.13252	-7.68341	1.61311	-8.28297	1.33666	-7.92097	1.65161	-7.55897	0.08399	-8.01147	1.68445	-8.29428	1.28264	-7.89835	1.84553	-8.32822	2.37489
-8.06803	0.13462	-7.6721	1.60026	-8.27166	1.36383	-7.90966	1.64863	-7.54766	0.08478	-8.00016	1.6927	-8.28297	1.30871	-7.88703	1.84501	-8.31691	2.42827
-8.05672	0.13664	-7.66079	1.58748	-8.26034	1.39069	-7.89835	1.64443	-7.53635	0.08561	-7.98885	1.70018	-8.27166	1.33463	-7.87572	1.84313	-8.30559	2.48093
-8.04541	0.13856	-7.64947	1.57497	-8.24903	1.41725	-7.88703	1.63905	-7.52504	0.08646	-7.97753	1.70628	-8.26034	1.36012	-7.86441	1.83994	-8.29428	2.53287
-8.0341	0.14038	-7.63816	1.56282	-8.23772	1.44348	-7.87572	1.63237	-7.51372	0.08734	-7.96622	1.71112	-8.24903	1.38518	-7.8531	1.83577	-8.28297	2.58465
-8.02278	0.14208	-7.62685	1.55097	-8.22641	1.46937	-7.86441	1.62445	-7.50241	0.08824	-7.95491	1.71468	-8.23772	1.40977	-7.84178	1.83067	-8.27166	2.63629
-8.01147	0.14366	-7.61554	1.53956	-8.21509	1.49492	-7.8531	1.61559	-7.4911	0.08915	-7.9436	1.71682	-8.22641	1.43389	-7.83047	1.82455	-8.26034	2.68719
-8.00016	0.14519	-7.60422	1.52865	-8.20378	1.52016	-7.84178	1.60585	-7.47979	0.09007	-7.93228	1.71752	-8.21509	1.45753	-7.81916	1.81776	-8.24903	2.73737
-7.98885	0.14665	-7.59291	1.51825	-8.19247	1.54521	-7.83047	1.59515	-7.46847	0.091	-7.92097	1.7168	-8.20378	1.48072	-7.80785	1.81022	-8.23772	2.78678
-7.97753	0.14798	-7.5816	1.50854	-8.18116	1.56997	-7.81916	1.58377	-7.45716	0.09194	-7.90966	1.71466	-8.19247	1.50359	-7.79653	1.80176	-8.22641	2.83541
-7.96622	0.14918	-7.57029	1.49991	-8.16984	1.59426	-7.80785	1.57166	-7.44585	0.09288	-7.89835	1.71126	-8.18116	1.52606	-7.78522	1.79245	-8.21509	2.88324
-7.95491	0.15025	-7.55897	1.49227	-8.15853	1.61802	-7.79653	1.5587	-7.43454	0.09381	-7.88703	1.70663	-8.16984	1.54791	-7.77391	1.78233	-8.20378	2.93033
-7.9436	0.15118	-7.54766	1.48545	-8.14722	1.64122	-7.78522	1.54497	-7.42322	0.09473	-7.87572	1.70068	-8.15853	1.5691	-7.7626	1.77177	-8.19247	2.97695
-7.93228	0.15197	-7.53635	1.47958	-8.13591	1.66379	-7.77391	1.53053	-7.41191	0.09564	-7.86441	1.69343	-8.14722	1.58959	-7.75128	1.76116	-8.18116	3.02288
-7.92097	0.15262	-7.52504	1.47455	-8.12459	1.68569	-7.7626	1.51572	-7.4006	0.09652	-7.8531	1.68524	-8.13591	1.60934	-7.73997	1.75029	-8.16984	3.06776
-7.90966	0.15314	-7.51372	1.47021	-8.11328	1.70686	-7.75128	1.50087	-7.38929	0.09738	-7.84178	1.67614	-8.12459	1.62828	-7.72866	1.73895	-8.15853	3.11151
-7.89835	0.15354	-7.50241	1.46655	-8.10197	1.72739	-7.73997	1.4858	-7.37797	0.09821	-7.83047	1.66605	-8.11328	1.64637	-7.71735	1.72722	-8.14722	3.15403
-7.88703	0.15381	-7.4911	1.46354	-8.09066	1.74751	-7.72866	1.47035	-7.36666	0.099	-7.81916	1.65526	-8.10197	1.66369	-7.70603	1.71521	-8.13591	3.19523
-7.87572	0.15396	-7.47979	1.46116	-8.07934	1.76701	-7.71735	1.45459	-7.35535	0.09975	-7.80785	1.64372	-8.09066	1.68049	-7.69472	1.70299	-8.12459	3.23501
-7.86441	0.15398	-7.46847	1.45938	-8.06803	1.78568	-7.70603	1.43863	-7.34404	0.10047	-7.79653	1.63132	-8.07934	1.69655	-7.68341	1.69065	-8.11328	3.27325
-7.8531	0.1539	-7.45716	1.45815	-8.05672	1.80359	-7.69472	1.42254	-7.33272	0.10112	-7.78522	1.61812	-8.06803	1.71167	-7.6721	1.67829	-8.10197	3.31014
-7.84178	0.1537	-7.44585	1.45743	-8.04541	1.82053	-7.68341	1.40642	-7.32141	0.10175	-7.77391	1.60418	-8.05672	1.7259	-7.66079	1.66599	-8.09066	3.34612
-7.83047	0.1534	-7.43454	1.45715	-8.0341	1.83629	-7.6721	1.39034	-7.3101	0.10233	-7.7626	1.58986	-8.04541	1.7391	-7.64947	1.654	-8.07934	3.3808
-7.81916	0.15305	-7.42322	1.45726	-8.02278	1.85082	-7.66079	1.3744	-7.29879	0.10285	-7.75128	1.57551	-8.0341	1.75104	-7.63816	1.64239	-8.06803	3.41375
-7.80785	0.15263	-7.41191	1.45769	-8.01147	1.86414	-7.64947	1.3588	-7.28748	0.10333	-7.73997	1.56094	-8.02278	1.76168	-7.62685	1.63109	-8.05672	3.44513
-7.79653	0.15212	-7.4006	1.45849	-8.00016	1.87679	-7.63816	1.34363	-7.27616	0.10377	-7.72866	1.54598	-8.01147	1.77106	-7.61554	1.62025	-8.04541	3.47458
-7.78522	0.15153	-7.38929	1.45962	-7.98885	1.88867	-7.62685	1.32883	-7.26485	0.10413	-7.71735	1.5307	-8.00016	1.77972	-7.60422	1.60993	-8.0341	3.50168
-7.77391	0.15086	-7.37797	1.46084	-7.97753	1.89911	-7.61554	1.31454	-7.25354	0.10441	-7.70603	1.51522	-7.98885	1.78754	-7.59291	1.60014	-8.02278	3.52633
-7.7626	0.15014	-7.36666	1.46207	-7.96622	1.90824	-7.60422	1.30082	-7.24223	0.10461	-7.69472	1.49961	-7.97753	1.7939	-7.5816	1.59107	-8.01147	3.54859
-7.75128	0.14941	-7.35535	1.46339	-7.95491	1.91601	-7.59291	1.28767	-7.23091	0.10473	-7.68341	1.48396	-7.96622	1.7989	-7.57029	1.58315	-8.00016	3.5695
-7.73997	0.14866	-7.34404	1.46471	-7.9436	1.92227	-7.5816	1.27524	-7.2196	0.10477	-7.6721	1.46837	-7.95491	1.80252	-7.55897	1.57627	-7.98885	3.58884
-7.72866	0.14786	-7.33272	1.46583	-7.93228	1.92701	-7.57029	1.26384	-7.20829	0.10473	-7.66079	1.45292	-7.9436	1.80462	-7.54766	1.57023	-7.97753	3.60539
-7.71735	0.14702	-7.32141	1.46693	-7.92097	1.93022	-7.55897	1.2534	-7.19698	0.10461	-7.64947	1.43783	-7.93228	1.80519	-7.53635	1.56519	-7.96622	3.61936
-7.70603	0.14615	-7.3101	1.46795	-7.90966	1.93191	-7.54766	1.24378	-7.18566	0.10443	-7.63816	1.4232	-7.92097	1.80423	-7.52504	1.56102	-7.95491	3.6307
-7.69472	0.14526	-7.29879	1.46855	-7.89835	1.93224	-7.53635	1.23511	-7.17435	0.10418	-7.62685	1.40894	-7.90966	1.80177	-7.51372	1.55755	-7.9436	3.63909
-7.68341	0.14435	-7.28748	1.4692	-7.88703	1.93124	-7.52504	1.22728	-7.16304	0.10387	-7.61554	1.39522	-7.89835	1.79797	-7.50241	1.55478	-7.93228	3.64453
-7.6721	0.14344	-7.27616	1.46987	-7.87572	1.92879	-7.51372	1.22018	-7.15173	0.10352	-7.60422	1.3821	-7.88703	1.79286	-7.4911	1.55269	-7.92097	3.64701
-7.66079	0.14253	-7.26485	1.46992	-7.86441	1.92494	-7.50241	1.2138	-7.14041	0.10315	-7.59291	1.36956	-7.87572	1.78633	-7.47979	1.55123	-7.90966	3.64656
-7.64947	0.14165	-7.25354	1.46932	-7.8531	1.92001	-7.4911	1.20812	-7.1291	0.10277	-7.5816	1.35778	-7.86441	1.77843	-7.46847	1.55038	-7.89835	3.6435
-7.63816	0.14079	-7.24223	1.46809	-7.84178	1.91408	-7.47979	1.20312	-7.11779	0.10241	-7.57029	1.34708	-7.8531	1.76948	-7.45716	1.55009	-7.88703	3.63787
-7.62685	0.13997	-7.23091	1.46622	-7.83047	1.90706	-7.46847	1.19875	-7.10648	0.10207	-7.55897	1.33739	-7.84178	1.75955	-7.44585	1.55031	-7.87572	3.62946
-7.61554	0.13919	-7.2196	1.46361	-7.81916	1.89932	-7.45716	1.19497	-7.09516	0.10174	-7.54766	1.32857	-7.83047	1.74856	-7.43454	1.55096	-7.86441	3.61837
-7.60422	0.13846	-7.20829	1.46027	-7.80785	1.89079	-7.44585	1.19173	-7.08385	0.10141	-7.53635	1.32072	-7.81916	1.73682	-7.42322	1.55199	-7.8531	3.60525
-7.59291	0.13778	-7.19698	1.45621	-7.79653	1.88127	-7.43454	1.18899	-7.07254	0.10111	-7.52504	1.31374	-7.80785	1.72429	-7.41191	1.55332	-7.84178	3.59022
-7.5816	0.13719	-7.18566	1.45145	-7.78522	1.87083	-7.42322	1.18667	-7.06123	0.10084	-7.51372	1.30752	-7.79653	1.71082	-7.4006	1.55502	-7.83047	3.57311
-7.57029	0.13671	-7.17435	1.44602	-7.77391	1.85954	-7.41191	1.18472	-7.04991	0.10063	-7.50241	1.30204	-7.78522	1.6965	-7.38929	1.557	-7.81916	3.55458
-7.55897	0.13632	-7.16304	1.43998	-7.7626	1.84777	-7.4006	1.18319	-7.0386	0.10046	-7.4911	1.29727	-7.77391	1.68139	-7.37797	1.55905	-7.80785	3.53451
-7.54766	0.13603	-7.15173	1.43337	-7.75128	1.83593	-7.38929	1.18203	-7.02729	0.10037	-7.47979	1.29319	-7.7626	1.66586	-7.36666	1.56108	-7.79653	3.51258
-7.53635	0.13587	-7.14041	1.42655	-7.73997	1.82381	-7.37797	1.18102	-7.01598	0.10037	-7.46847	1.28975	-7.75128	1.65028	-7.35535	1.56315	-7.78522	3.48895
-7.52504	0.13581	-7.1291	1.41959	-7.72866	1.81118	-7.36666	1.18007	-7.00466	0.10046	-7.45716	1.28691	-7.73997	1.63446	-7.34404	1.56518	-7.77391	3.46371
-7.51372	0.13584	-7.11779	1.41278	-7.71735	1.79813	-7.35535	1.17921	-6.99335	0.10066	-7.44585	1.28461	-7.72866	1.61821	-7.33272	1.56695	-7.7626	3.43763
-7.50241	0.13597	-7.10648	1.4062	-7.70603	1.78477	-7.34404	1.17836	-6.98204	0.10099	-7.43454	1.2828	-7.71735	1.60161	-7.32141	1.56867	-7.75128	3.41144
-7.4911	0.13619	-7.09516	1.39947	-7.69472	1.77118	-7.33272	1.17736	-6.97073	0.10146	-7.42322	1.28141	-7.70603	1.58478	-7.3101	1.57028	-7.73997	3.38475
-7.47979	0.13649	-7.08385	1.39266	-7.68341	1.75746	-7.32141	1.17636	-6.95941	0.10205	-7.41191	1.28036	-7.69472	1.5678	-7.29879	1.57139	-7.72866	3.35715
-7.46847	0.13689	-7.07254	1.38587	-7.6721	1.7437	-7.3101	1.17528	-6.9481	0.10277	-7.4006	1.27972	-7.68341	1.55077	-7.28748	1.57253	-7.71735	3.32884
-7.45716	0.13737	-7.06123	1.37922	-7.66079	1.73001	-7.29879	1.17385	-6.93679	0.10363	-7.38929	1.27942	-7.6721	1.53378	-7.27616	1.57364	-7.70603	3.29999
-7.44585	0.13794	-7.04991	1.3728	-7.64947	1.71662	-7.28748	1.17249	-6.92548	0.10463	-7.37797	1.27923	-7.66079	1.51693	-7.26485	1.57405	-7.69472	3.27079
-7.43454	0.13858	-7.0386	1.36669	-7.63816	1.70362	-7.27616	1.17113	-6.91417	0.10577	-7.36666	1.27907	-7.64947	1.50045	-7.25354	1.57373	-7.68341	3.24142
-7.42322	0.1393	-7.02729	1.36102	-7.62685	1.69094	-7.26485	1.16924	-6.90285	0.10705	-7.35535	1.27896	-7.63816	1.48442	-7.24223	1.5727	-7.6721	3.21207
-7.41191	0.14008	-7.01598	1.35601	-7.61554	1.67875	-7.25354	1.1668	-6.89154	0.10848	-7.34404	1.27883	-7.62685	1.4688	-7.23091	1.57095	-7.66079	3.18293
-7.4006	0.14093	-7.00466	1.35174	-7.60422	1.66711	-7.24223	1.16381	-6.88023	0.11004	-7.33272	1.27848	-7.61554	1.45372	-7.2196	1.56838	-7.64947	3.15445
-7.38929	0.14184	-6.99335	1.34832	-7.59291	1.65603	-7.23091	1.16026	-6.86892	0.11174	-7.32141	1.2781	-7.60422	1.43928	-7.20829	1.565	-7.63816	3.12681
-7.37797	0.14279	-6.98204	1.34596	-7.5816	1.64572	-7.2196	1.15606	-6.8576	0.11357	-7.3101	1.27761	-7.59291	1.42545	-7.19698	1.56083	-7.62685	3.09988
-7.36666	0.14377	-6.97073	1.34466	-7.57029	1.63662	-7.20829	1.15121	-6.84629	0.11553	-7.29879	1.2767	-7.5816	1.41243	-7.18566	1.55588	-7.61554	3.07397
-7.35535	0.14479	-6.95941	1.34433	-7.55897	1.62859	-7.19698	1.14572	-6.83498	0.11761	-7.28748	1.27581	-7.57029	1.40054	-7.17435	1.5502	-7.60422	3.04921
-7.34404	0.14582	-6.9481	1.34494	-7.54766	1.62148	-7.18566	1.13959	-6.82367	0.11982	-7.27616	1.27489	-7.55897	1.38972	-7.16304	1.54385	-7.59291	3.02559
-7.33272	0.14687	-6.93679	1.34652	-7.53635	1.61545	-7.17435	1.13284	-6.81235	0.12213	-7.26485	1.27337	-7.54766	1.37982	-7.15173	1.53689	-7.5816	3.0035
-7.32141	0.14792	-6.92548	1.3491	-7.52504	1.61036	-7.16304	1.12552	-6.80104	0.12455	-7.25354	1.27121	-7.53635	1.37098	-7.14041	1.5297	-7.57029	2.9837
-7.3101	0.14899	-6.91417	1.35269	-7.51372	1.60605	-7.15173	1.11765	-6.78973	0.12706	-7.24223	1.26842	-7.52504	1.36309	-7.1291	1.52236	-7.55897	2.96598
-7.29879	0.15003	-6.90285	1.35729	-7.50241	1.60251	-7.14041	1.10953	-6.77842	0.12967	-7.23091	1.26498	-7.51372	1.35602	-7.11779	1.51518	-7.54766	2.95004
-7.28748	0.15109	-6.89154	1.36288	-7.4911	1.59972	-7.1291	1.1012	-6.7671	0.13236	-7.2196	1.26083	-7.50241	1.34977	-7.10648	1.50827	-7.53635	2.93616
-7.27616	0.15217	-6.88023	1.36946	-7.47979	1.59765	-7.11779	1.09284	-6.75579	0.1351	-7.20829	1.25594	-7.4911	1.34431	-7.09516	1.5012	-7.52504	2.92411
-7.26485	0.1532	-6.86892	1.37699	-7.46847	1.59627	-7.10648	1.08452	-6.74448	0.13787	-7.19698	1.25033	-7.47979	1.33961	-7.08385	1.49407	-7.51372	2.91357
-7.25354	0.15417	-6.8576	1.38541	-7.45716	1.59552	-7.09516	1.07593	-6.73317	0.14068	-7.18566	1.24401	-7.46847	1.33563	-7.07254	1.48698	-7.50241	2.90455
-7.24223	0.15508	-6.84629	1.39466	-7.44585	1.59536	-7.08385	1.06713	-6.72185	0.14351	-7.17435	1.23702	-7.45716	1.33234	-7.06123	1.48007	-7.4911	2.897
-7.23091	0.15591	-6.83498	1.40483	-7.43454	1.59573	-7.07254	1.05818	-6.71054	0.14635	-7.16304	1.22939	-7.44585	1.32967	-7.04991	1.47342	-7.47979	2.89084
-7.2196	0.15667	-6.82367	1.41585	-7.42322	1.59656	-7.06123	1.04916	-6.69923	0.1492	-7.15173	1.22117	-7.43454	1.32757	-7.0386	1.46716	-7.46847	2.88602
-7.20829	0.15734	-6.81235	1.42748	-7.41191	1.59777	-7.04991	1.04013	-6.68792	0.15204	-7.14041	1.21268	-7.42322	1.32597	-7.02729	1.46139	-7.45716	2.88243
-7.19698	0.15793	-6.80104	1.43978	-7.4006	1.59942	-7.0386	1.03116	-6.6766	0.15485	-7.1291	1.20397	-7.41191	1.3248	-7.01598	1.45638	-7.44585	2.87998
-7.18566	0.15844	-6.78973	1.45264	-7.38929	1.60146	-7.02729	1.0223	-6.66529	0.15764	-7.11779	1.19525	-7.4006	1.32412	-7.00466	1.4522	-7.43454	2.87853
-7.17435	0.15886	-6.77842	1.46611	-7.37797	1.60362	-7.01598	1.01372	-6.65398	0.16039	-7.10648	1.18659	-7.38929	1.32387	-6.99335	1.44898	-7.42322	2.87796
-7.16304	0.1592	-6.7671	1.48008	-7.36666	1.60584	-7.00466	1.00546	-6.64267	0.16313	-7.09516	1.17766	-7.37797	1.3238	-6.98204	1.44695	-7.41191	2.87812
-7.15173	0.15946	-6.75579	1.49414	-7.35535	1.60818	-6.99335	0.99758	-6.63135	0.16585	-7.08385	1.16854	-7.36666	1.32384	-6.97073	1.44612	-7.4006	2.87914
-7.14041	0.15969	-6.74448	1.50819	-7.34404	1.61054	-6.98204	0.99024	-6.62004	0.16857	-7.07254	1.15929	-7.35535	1.324	-6.95941	1.44638	-7.38929	2.88087
-7.1291	0.15991	-6.73317	1.52219	-7.33272	1.61269	-6.97073	0.98342	-6.60873	0.17129	-7.06123	1.15001	-7.34404	1.32418	-6.9481	1.44771	-7.37797	2.88285
-7.11779	0.16012	-6.72185	1.53601	-7.32141	1.61485	-6.95941	0.97706	-6.59742	0.174	-7.04991	1.14076	-7.33272	1.32423	-6.93679	1.45015	-7.36666	2.88492
-7.10648	0.16035	-6.71054	1.5497	-7.3101	1.61694	-6.9481	0.97112	-6.5861	0.17668	-7.0386	1.13162	-7.32141	1.32428	-6.92548	1.45373	-7.35535	2.88714
-7.09516	0.16053	-6.69923	1.56313	-7.29879	1.61857	-6.93679	0.96562	-6.57479	0.17932	-7.02729	1.12268	-7.3101	1.32427	-6.91417	1.45846	-7.34404	2.88937
-7.08385	0.16069	-6.68792	1.576	-7.28748	1.6203	-6.92548	0.96056	-6.56348	0.18192	-7.01598	1.11409	-7.29879	1.32388	-6.90285	1.46434	-7.33272	2.89118
-7.07254	0.16083	-6.6766	1.5882	-7.27616	1.62204	-6.91417	0.95595	-6.55217	0.18449	-7.00466	1.10592	-7.28748	1.32358	-6.89154	1.47136	-7.32141	2.89295
-7.06123	0.16096	-6.66529	1.59965	-7.26485	1.62312	-6.90285	0.95178	-6.54086	0.18705	-6.99335	1.09824	-7.27616	1.3233	-6.88023	1.4795	-7.3101	2.89455
-7.04991	0.16111	-6.65398	1.61035	-7.25354	1.62349	-6.89154	0.94804	-6.52954	0.1896	-6.98204	1.09123	-7.26485	1.32245	-6.86892	1.48873	-7.29879	2.89527
-7.0386	0.16127	-6.64267	1.62036	-7.24223	1.62317	-6.88023	0.94472	-6.51823	0.19215	-6.97073	1.08488	-7.25354	1.32097	-6.8576	1.49898	-7.28748	2.89611
-7.02729	0.16146	-6.63135	1.62957	-7.23091	1.62213	-6.86892	0.94178	-6.50692	0.19473	-6.95941	1.07911	-7.24223	1.31889	-6.84629	1.51019	-7.27616	2.89693
-7.01598	0.16171	-6.62004	1.63818	-7.2196	1.62028	-6.8576	0.93921	-6.49561	0.19737	-6.9481	1.0739	-7.23091	1.31617	-6.83498	1.52245	-7.26485	2.89649
-7.00466	0.16203	-6.60873	1.64614	-7.20829	1.61762	-6.84629	0.93696	-6.48429	0.20008	-6.93679	1.06925	-7.2196	1.31273	-6.82367	1.53567	-7.25354	2.89469
-6.99335	0.16243	-6.59742	1.65328	-7.19698	1.61415	-6.83498	0.93512	-6.47298	0.20288	-6.92548	1.06519	-7.20829	1.30856	-6.81235	1.54961	-7.24223	2.89159
-6.98204	0.16295	-6.5861	1.65956	-7.18566	1.60989	-6.82367	0.93366	-6.46167	0.2058	-6.91417	1.06172	-7.19698	1.30365	-6.80104	1.56432	-7.23091	2.88711
-6.97073	0.16358	-6.57479	1.66468	-7.17435	1.60488	-6.81235	0.9324	-6.45036	0.20886	-6.90285	1.05883	-7.18566	1.29802	-6.78973	1.5797	-7.2196	2.88111
-6.95941	0.16432	-6.56348	1.66863	-7.16304	1.59917	-6.80104	0.9314	-6.43904	0.21206	-6.89154	1.05652	-7.17435	1.2917	-6.77842	1.59578	-7.20829	2.87356
-6.9481	0.16515	-6.55217	1.67141	-7.15173	1.59283	-6.78973	0.93061	-6.42773	0.21543	-6.88023	1.05476	-7.16304	1.28471	-6.7671	1.61243	-7.19698	2.86448
-6.93679	0.16608	-6.54086	1.67306	-7.14041	1.58624	-6.77842	0.93004	-6.41642	0.21899	-6.86892	1.05352	-7.15173	1.27711	-6.75579	1.62924	-7.18566	2.8539
-6.92548	0.16712	-6.52954	1.67359	-7.1291	1.5795	-6.7671	0.92964	-6.40511	0.2228	-6.8576	1.05278	-7.14041	1.26922	-6.74448	1.64606	-7.17435	2.8419
-6.91417	0.16827	-6.51823	1.67307	-7.11779	1.5729	-6.75579	0.92914	-6.39379	0.22689	-6.84629	1.05249	-7.1291	1.26111	-6.73317	1.66287	-7.16304	2.82856
-6.90285	0.16954	-6.50692	1.67169	-7.10648	1.56655	-6.74448	0.92851	-6.38248	0.23123	-6.83498	1.05274	-7.11779	1.25297	-6.72185	1.67952	-7.15173	2.814
-6.89154	0.17091	-6.49561	1.66956	-7.09516	1.56	-6.73317	0.92772	-6.37117	0.23591	-6.82367	1.05348	-7.10648	1.24487	-6.71054	1.69605	-7.14041	2.79892
-6.88023	0.17238	-6.48429	1.66662	-7.08385	1.55335	-6.72185	0.92673	-6.35986	0.24093	-6.81235	1.05453	-7.09516	1.23646	-6.69923	1.71233	-7.1291	2.78346
-6.86892	0.17396	-6.47298	1.66302	-7.07254	1.5467	-6.71054	0.92559	-6.34854	0.24627	-6.80104	1.05595	-7.08385	1.22782	-6.68792	1.72804	-7.11779	2.76815
-6.8576	0.17563	-6.46167	1.659	-7.06123	1.54018	-6.69923	0.92425	-6.33723	0.25193	-6.78973	1.05767	-7.07254	1.21901	-6.6766	1.74305	-7.10648	2.75314
-6.84629	0.17739	-6.45036	1.65459	-7.04991	1.5339	-6.68792	0.9225	-6.32592	0.25791	-6.77842	1.05971	-7.06123	1.21013	-6.66529	1.75729	-7.09516	2.73766
-6.83498	0.17924	-6.43904	1.64978	-7.0386	1.52796	-6.6766	0.92031	-6.31461	0.26422	-6.7671	1.06199	-7.04991	1.20124	-6.65398	1.77073	-7.08385	2.72189
-6.82367	0.18117	-6.42773	1.64475	-7.02729	1.52248	-6.66529	0.91763	-6.30329	0.27085	-6.75579	1.06424	-7.0386	1.19243	-6.64267	1.78349	-7.07254	2.70599
-6.81235	0.18315	-6.41642	1.63965	-7.01598	1.51772	-6.65398	0.91446	-6.29198	0.27779	-6.74448	1.06638	-7.02729	1.18377	-6.63135	1.79541	-7.06123	2.69019
-6.80104	0.1852	-6.40511	1.63483	-7.00466	1.51377	-6.64267	0.91085	-6.28067	0.28506	-6.73317	1.06841	-7.01598	1.17543	-6.62004	1.80675	-7.04991	2.67466
-6.78973	0.1873	-6.39379	1.63044	-6.99335	1.51075	-6.63135	0.90672	-6.26936	0.29264	-6.72185	1.07024	-7.00466	1.16748	-6.60873	1.81744	-7.0386	2.65959
-6.77842	0.18947	-6.38248	1.62641	-6.98204	1.50891	-6.62004	0.90218	-6.25804	0.30049	-6.71054	1.07194	-6.99335	1.16001	-6.59742	1.82728	-7.02729	2.64516
-6.7671	0.19168	-6.37117	1.62332	-6.97073	1.50825	-6.60873	0.8972	-6.24673	0.30861	-6.69923	1.07346	-6.98204	1.15319	-6.5861	1.83624	-7.01598	2.63181
-6.75579	0.19388	-6.35986	1.62122	-6.95941	1.50864	-6.59742	0.89174	-6.23542	0.31695	-6.68792	1.07454	-6.97073	1.14701	-6.57479	1.844	-7.00466	2.61969
-6.74448	0.19605	-6.34854	1.61996	-6.9481	1.51008	-6.5861	0.88576	-6.22411	0.3255	-6.6766	1.07516	-6.95941	1.14138	-6.56348	1.85055	-6.99335	2.60899
-6.73317	0.19818	-6.33723	1.61966	-6.93679	1.5126	-6.57479	0.87912	-6.2128	0.33421	-6.66529	1.07526	-6.9481	1.13627	-6.55217	1.85591	-6.98204	2.60014
-6.72185	0.20026	-6.32592	1.62029	-6.92548	1.51622	-6.56348	0.87179	-6.20148	0.34304	-6.65398	1.07485	-6.93679	1.1317	-6.54086	1.86011	-6.97073	2.59313
-6.71054	0.20228	-6.31461	1.62195	-6.91417	1.52096	-6.55217	0.86378	-6.19017	0.35197	-6.64267	1.07398	-6.92548	1.12768	-6.52954	1.86319	-6.95941	2.58775
-6.69923	0.20423	-6.30329	1.62472	-6.90285	1.52682	-6.54086	0.8551	-6.17886	0.36094	-6.63135	1.07257	-6.91417	1.12422	-6.51823	1.86522	-6.9481	2.58398
-6.68792	0.20606	-6.29198	1.6287	-6.89154	1.53379	-6.52954	0.84575	-6.16755	0.3699	-6.62004	1.07075	-6.90285	1.12132	-6.50692	1.86642	-6.93679	2.58185
-6.6766	0.20776	-6.28067	1.63401	-6.88023	1.54184	-6.51823	0.83573	-6.15623	0.37883	-6.60873	1.0685	-6.89154	1.11895	-6.49561	1.86693	-6.92548	2.58141
-6.66529	0.20933	-6.26936	1.6407	-6.86892	1.55095	-6.50692	0.82514	-6.14492	0.38766	-6.59742	1.06573	-6.88023	1.1171	-6.48429	1.8667	-6.91417	2.58268
-6.65398	0.21074	-6.25804	1.64873	-6.8576	1.56104	-6.49561	0.81402	-6.13361	0.3963	-6.5861	1.06244	-6.86892	1.11574	-6.47298	1.8659	-6.90285	2.58566
-6.64267	0.212	-6.24673	1.6581	-6.84629	1.57206	-6.48429	0.80231	-6.1223	0.40472	-6.57479	1.05843	-6.8576	1.11484	-6.46167	1.8648	-6.89154	2.59031
-6.63135	0.21309	-6.23542	1.6688	-6.83498	1.58407	-6.47298	0.79007	-6.11098	0.41286	-6.56348	1.05371	-6.84629	1.11435	-6.45036	1.86345	-6.88023	2.5966
-6.62004	0.21406	-6.22411	1.68078	-6.82367	1.59701	-6.46167	0.77741	-6.09967	0.42063	-6.55217	1.04828	-6.83498	1.11436	-6.43904	1.86183	-6.86892	2.60447
-6.60873	0.21489	-6.2128	1.69401	-6.81235	1.61063	-6.45036	0.76433	-6.08836	0.42803	-6.54086	1.04215	-6.82367	1.11483	-6.42773	1.86018	-6.8576	2.61382
-6.59742	0.21556	-6.20148	1.7084	-6.80104	1.62498	-6.43904	0.75081	-6.07705	0.43502	-6.52954	1.03534	-6.81235	1.11555	-6.41642	1.85864	-6.84629	2.62454
-6.5861	0.21605	-6.19017	1.7239	-6.78973	1.63994	-6.42773	0.73692	-6.06573	0.44148	-6.51823	1.02788	-6.80104	1.1166	-6.40511	1.85763	-6.83498	2.63681
-6.57479	0.21632	-6.17886	1.74039	-6.77842	1.65558	-6.41642	0.72273	-6.05442	0.44735	-6.50692	1.01988	-6.78973	1.11791	-6.39379	1.85732	-6.82367	2.6505
-6.56348	0.21636	-6.16755	1.75785	-6.7671	1.67176	-6.40511	0.70836	-6.04311	0.45265	-6.49561	1.01139	-6.77842	1.11951	-6.38248	1.85764	-6.81235	2.66516
-6.55217	0.21616	-6.15623	1.7762	-6.75579	1.68803	-6.39379	0.69388	-6.0318	0.45733	-6.48429	1.00239	-6.7671	1.12132	-6.37117	1.85923	-6.80104	2.68093
-6.54086	0.21572	-6.14492	1.79512	-6.74448	1.70424	-6.38248	0.67923	-6.02048	0.46138	-6.47298	0.99295	-6.75579	1.12303	-6.35986	1.86215	-6.78973	2.69761
-6.52954	0.21505	-6.13361	1.81433	-6.73317	1.72037	-6.37117	0.66465	-6.00917	0.46477	-6.46167	0.98321	-6.74448	1.12456	-6.34854	1.86623	-6.77842	2.71529
-6.51823	0.21414	-6.1223	1.83373	-6.72185	1.73627	-6.35986	0.65015	-5.99786	0.46746	-6.45036	0.97319	-6.73317	1.12591	-6.33723	1.87159	-6.7671	2.73375
-6.50692	0.21302	-6.11098	1.85311	-6.71054	1.75198	-6.34854	0.63569	-5.98655	0.46945	-6.43904	0.96286	-6.72185	1.12699	-6.32592	1.8782	-6.75579	2.75227
-6.49561	0.21169	-6.09967	1.87217	-6.69923	1.76736	-6.33723	0.62132	-5.97523	0.47068	-6.42773	0.95235	-6.71054	1.12787	-6.31461	1.88617	-6.74448	2.77063
-6.48429	0.21013	-6.08836	1.89086	-6.68792	1.78205	-6.32592	0.60705	-5.96392	0.4712	-6.41642	0.94172	-6.69923	1.12848	-6.30329	1.89557	-6.73317	2.78877
-6.47298	0.20837	-6.07705	1.90898	-6.6766	1.79596	-6.31461	0.59292	-5.95261	0.47103	-6.40511	0.93117	-6.68792	1.12856	-6.29198	1.90649	-6.72185	2.80651
-6.46167	0.20641	-6.06573	1.92614	-6.66529	1.80898	-6.30329	0.57899	-5.9413	0.47031	-6.39379	0.92077	-6.6766	1.12807	-6.28067	1.91907	-6.71054	2.82392
-6.45036	0.20426	-6.05442	1.94213	-6.65398	1.82108	-6.29198	0.56534	-5.92998	0.46913	-6.38248	0.91047	-6.66529	1.12695	-6.26936	1.93334	-6.69923	2.84081
-6.43904	0.20192	-6.04311	1.95701	-6.64267	1.83236	-6.28067	0.55204	-5.91867	0.46731	-6.37117	0.90056	-6.65398	1.1252	-6.25804	1.94923	-6.68792	2.8566
-6.42773	0.19941	-6.0318	1.97057	-6.63135	1.84265	-6.26936	0.53916	-5.90736	0.46482	-6.35986	0.89108	-6.64267	1.12284	-6.24673	1.96671	-6.6766	2.87113
-6.41642	0.19674	-6.02048	1.9826	-6.62004	1.85223	-6.25804	0.52669	-5.89605	0.46169	-6.34854	0.88196	-6.63135	1.11981	-6.23542	1.98575	-6.66529	2.88424
-6.40511	0.19397	-6.00917	1.99296	-6.60873	1.86104	-6.24673	0.5147	-5.88473	0.45796	-6.33723	0.87325	-6.62004	1.11624	-6.22411	2.00628	-6.65398	2.89593
-6.39379	0.1911	-5.99786	2.00162	-6.59742	1.86884	-6.23542	0.50322	-5.87342	0.45367	-6.32592	0.86496	-6.60873	1.11209	-6.2128	2.02822	-6.64267	2.90633
-6.38248	0.18814	-5.98655	2.00848	-6.5861	1.87561	-6.22411	0.49228	-5.86211	0.44891	-6.31461	0.85713	-6.59742	1.1073	-6.20148	2.05144	-6.63135	2.91522
-6.37117	0.18514	-5.97523	2.01315	-6.57479	1.881	-6.2128	0.48192	-5.8508	0.44375	-6.30329	0.84984	-6.5861	1.10181	-6.19017	2.07586	-6.62004	2.92298
-6.35986	0.18214	-5.96392	2.01575	-6.56348	1.88499	-6.20148	0.47216	-5.83949	0.43824	-6.29198	0.84313	-6.57479	1.09544	-6.17886	2.10133	-6.60873	2.92953
-6.34854	0.1791	-5.95261	2.01624	-6.55217	1.88757	-6.19017	0.46302	-5.82817	0.43238	-6.28067	0.8371	-6.56348	1.08815	-6.16755	2.12775	-6.59742	2.93458
-6.33723	0.17604	-5.9413	2.01518	-6.54086	1.88878	-6.17886	0.45452	-5.81686	0.42623	-6.26936	0.83179	-6.55217	1.07994	-6.15623	2.15503	-6.5861	2.93805
-6.32592	0.17296	-5.92998	2.01281	-6.52954	1.88865	-6.16755	0.44672	-5.80555	0.41983	-6.25804	0.82719	-6.54086	1.07082	-6.14492	2.18278	-6.57479	2.93943
-6.31461	0.16987	-5.91867	2.00839	-6.51823	1.88721	-6.15623	0.43961	-5.79424	0.41324	-6.24673	0.82331	-6.52954	1.0608	-6.13361	2.21063	-6.56348	2.9387
-6.30329	0.16681	-5.90736	2.00172	-6.50692	1.8847	-6.14492	0.43314	-5.78292	0.40651	-6.23542	0.82017	-6.51823	1.04987	-6.1223	2.23845	-6.55217	2.93585
-6.29198	0.16377	-5.89605	1.99285	-6.49561	1.88125	-6.13361	0.4273	-5.77161	0.39973	-6.22411	0.81778	-6.50692	1.03816	-6.11098	2.26597	-6.54086	2.93093
-6.28067	0.1608	-5.88473	1.98188	-6.48429	1.87676	-6.1223	0.42206	-5.7603	0.39293	-6.2128	0.81612	-6.49561	1.0257	-6.09967	2.29279	-6.52954	2.92399
-6.26936	0.1579	-5.87342	1.96889	-6.47298	1.87139	-6.11098	0.4174	-5.74899	0.38614	-6.20148	0.8152	-6.48429	1.01245	-6.08836	2.31889	-6.51823	2.91509
-6.25804	0.15508	-5.86211	1.9541	-6.46167	1.86541	-6.09967	0.41329	-5.73767	0.37939	-6.19017	0.81498	-6.47298	0.99843	-6.07705	2.34401	-6.50692	2.90458
-6.24673	0.15237	-5.8508	1.93794	-6.45036	1.85885	-6.08836	0.4097	-5.72636	0.37275	-6.17886	0.81546	-6.46167	0.98381	-6.06573	2.36762	-6.49561	2.89264
-6.23542	0.14977	-5.83949	1.9205	-6.43904	1.85169	-6.07705	0.4066	-5.71505	0.36624	-6.16755	0.81662	-6.45036	0.96859	-6.05442	2.38949	-6.48429	2.87915
-6.22411	0.14729	-5.82817	1.90162	-6.42773	1.84415	-6.06573	0.40393	-5.70374	0.3599	-6.15623	0.81845	-6.43904	0.95272	-6.04311	2.40966	-6.47298	2.86433
-6.2128	0.14496	-5.81686	1.88142	-6.41642	1.83639	-6.05442	0.40167	-5.69242	0.35374	-6.14492	0.82081	-6.42773	0.93633	-6.0318	2.4279	-6.46167	2.84861
-6.20148	0.14277	-5.80555	1.86003	-6.40511	1.8288	-6.04311	0.39984	-5.68111	0.34779	-6.13361	0.8236	-6.41642	0.91947	-6.02048	2.44398	-6.45036	2.83204
-6.19017	0.14074	-5.79424	1.83764	-6.39379	1.82154	-6.0318	0.39841	-5.6698	0.34209	-6.1223	0.82678	-6.40511	0.90233	-6.00917	2.45772	-6.43904	2.81456
-6.17886	0.13887	-5.78292	1.81446	-6.38248	1.81454	-6.02048	0.39723	-5.65849	0.33665	-6.11098	0.83025	-6.39379	0.88499	-5.99786	2.46909	-6.42773	2.7965
-6.16755	0.13718	-5.77161	1.7908	-6.37117	1.80846	-6.00917	0.39627	-5.64717	0.33154	-6.09967	0.83392	-6.38248	0.86737	-5.98655	2.47794	-6.41642	2.7781
-6.15623	0.13567	-5.7603	1.76675	-6.35986	1.80335	-5.99786	0.39558	-5.63586	0.3268	-6.08836	0.83773	-6.37117	0.84979	-5.97523	2.48383	-6.40511	2.75996
-6.14492	0.13433	-5.74899	1.74229	-6.34854	1.79906	-5.98655	0.39511	-5.62455	0.32238	-6.07705	0.84162	-6.35986	0.83229	-5.96392	2.48695	-6.39379	2.74231
-6.13361	0.13315	-5.73767	1.71756	-6.33723	1.7957	-5.97523	0.39471	-5.61324	0.31831	-6.06573	0.84541	-6.34854	0.81479	-5.95261	2.48727	-6.38248	2.72501
-6.1223	0.13213	-5.72636	1.69277	-6.32592	1.79325	-5.96392	0.39436	-5.60192	0.31463	-6.05442	0.84903	-6.33723	0.79736	-5.9413	2.48549	-6.37117	2.70902
-6.11098	0.13125	-5.71505	1.66805	-6.31461	1.79182	-5.95261	0.394	-5.59061	0.31135	-6.04311	0.8525	-6.32592	0.78	-5.92998	2.48194	-6.35986	2.69443
-6.09967	0.13051	-5.70374	1.64345	-6.30329	1.79153	-5.9413	0.39371	-5.5793	0.30846	-6.0318	0.85574	-6.31461	0.76279	-5.91867	2.4757	-6.34854	2.68102
-6.08836	0.12991	-5.69242	1.61905	-6.29198	1.79247	-5.92998	0.39349	-5.56799	0.30597	-6.02048	0.85861	-6.30329	0.7458	-5.90736	2.46654	-6.33723	2.66896
-6.07705	0.12942	-5.68111	1.59497	-6.28067	1.79481	-5.91867	0.3932	-5.55667	0.30395	-6.00917	0.86104	-6.29198	0.72911	-5.89605	2.45454	-6.32592	2.65821
-6.06573	0.12904	-5.6698	1.57132	-6.26936	1.7986	-5.90736	0.39278	-5.54536	0.30251	-5.99786	0.86304	-6.28067	0.71284	-5.88473	2.43984	-6.31461	2.64896
-6.05442	0.12876	-5.65849	1.54819	-6.25804	1.80381	-5.89605	0.3922	-5.53405	0.30163	-5.98655	0.86456	-6.26936	0.69705	-5.87342	2.42256	-6.30329	2.64137
-6.04311	0.12858	-5.64717	1.52596	-6.24673	1.81047	-5.88473	0.39143	-5.52274	0.30124	-5.97523	0.86539	-6.25804	0.68177	-5.86211	2.40301	-6.29198	2.6356
-6.0318	0.12849	-5.63586	1.50473	-6.23542	1.81856	-5.87342	0.39045	-5.51142	0.30134	-5.96392	0.86556	-6.24673	0.66707	-5.8508	2.38169	-6.28067	2.63191
-6.02048	0.12845	-5.62455	1.48434	-6.22411	1.82808	-5.86211	0.38925	-5.50011	0.30195	-5.95261	0.86503	-6.23542	0.65298	-5.83949	2.35873	-6.26936	2.63039
-6.00917	0.12845	-5.61324	1.46486	-6.2128	1.83897	-5.8508	0.38793	-5.4888	0.30307	-5.9413	0.86402	-6.22411	0.63957	-5.82817	2.33401	-6.25804	2.631
-5.99786	0.12853	-5.60192	1.44645	-6.20148	1.85117	-5.83949	0.38647	-5.47749	0.30474	-5.92998	0.86262	-6.2128	0.62687	-5.81686	2.30765	-6.24673	2.63377
-5.98655	0.12865	-5.59061	1.42918	-6.19017	1.86463	-5.82817	0.38477	-5.46618	0.30697	-5.91867	0.86052	-6.20148	0.61493	-5.80555	2.27986	-6.23542	2.63873
-5.97523	0.12878	-5.5793	1.41297	-6.17886	1.87926	-5.81686	0.3828	-5.45486	0.30978	-5.90736	0.8576	-6.19017	0.60376	-5.79424	2.25088	-6.22411	2.64586
-5.96392	0.1289	-5.56799	1.39791	-6.16755	1.89503	-5.80555	0.38057	-5.44355	0.31319	-5.89605	0.85389	-6.17886	0.59338	-5.78292	2.22097	-6.2128	2.65509
-5.95261	0.12899	-5.55667	1.38423	-6.15623	1.91187	-5.79424	0.37808	-5.43224	0.31723	-5.88473	0.84939	-6.16755	0.58389	-5.77161	2.19053	-6.20148	2.66637
-5.9413	0.12908	-5.54536	1.37238	-6.14492	1.92945	-5.78292	0.37535	-5.42093	0.32191	-5.87342	0.84412	-6.15623	0.57529	-5.7603	2.15968	-6.19017	2.67962
-5.92998	0.12918	-5.53405	1.3624	-6.13361	1.94749	-5.77161	0.37243	-5.40961	0.32724	-5.86211	0.83816	-6.14492	0.56748	-5.74899	2.12843	-6.17886	2.69472
-5.91867	0.12924	-5.52274	1.35405	-6.1223	1.96586	-5.7603	0.36929	-5.3983	0.33325	-5.8508	0.83168	-6.13361	0.56045	-5.73767	2.09695	-6.16755	2.71165
-5.90736	0.12924	-5.51142	1.34723	-6.11098	1.98436	-5.74899	0.3659	-5.38699	0.33995	-5.83949	0.82471	-6.1223	0.55418	-5.72636	2.06552	-6.15623	2.73032
-5.89605	0.12917	-5.50011	1.34204	-6.09967	2.00268	-5.73767	0.36226	-5.37568	0.34735	-5.82817	0.81715	-6.11098	0.54865	-5.71505	2.0343	-6.14492	2.75026
-5.88473	0.12903	-5.4888	1.33854	-6.08836	2.02077	-5.72636	0.35839	-5.36436	0.35545	-5.81686	0.80903	-6.09967	0.5438	-5.70374	2.00334	-6.13361	2.77108
-5.87342	0.1288	-5.47749	1.33684	-6.07705	2.0384	-5.71505	0.35431	-5.35305	0.36432	-5.80555	0.8004	-6.08836	0.53961	-5.69242	1.97278	-6.1223	2.79264
-5.86211	0.12849	-5.46618	1.33702	-6.06573	2.05519	-5.70374	0.35	-5.34174	0.37395	-5.79424	0.79131	-6.07705	0.53602	-5.68111	1.94277	-6.11098	2.81461
-5.8508	0.12813	-5.45486	1.33916	-6.05442	2.0709	-5.69242	0.34548	-5.33043	0.38429	-5.78292	0.78186	-6.06573	0.53298	-5.6698	1.91341	-6.09967	2.8366
-5.83949	0.12771	-5.44355	1.34335	-6.04311	2.08559	-5.68111	0.34075	-5.31911	0.39536	-5.77161	0.77216	-6.05442	0.53043	-5.65849	1.88483	-6.08836	2.8585
-5.82817	0.1272	-5.43224	1.34968	-6.0318	2.09906	-5.6698	0.33583	-5.3078	0.40712	-5.7603	0.76222	-6.04311	0.52843	-5.64717	1.85751	-6.07705	2.88002
-5.81686	0.12659	-5.42093	1.3582	-6.02048	2.11105	-5.65849	0.33073	-5.29649	0.41956	-5.74899	0.75204	-6.0318	0.52689	-5.63586	1.83153	-6.06573	2.9006
-5.80555	0.1259	-5.40961	1.36901	-6.00917	2.12141	-5.64717	0.32558	-5.28518	0.43265	-5.73767	0.74165	-6.02048	0.52568	-5.62455	1.80672	-6.05442	2.91992
-5.79424	0.12511	-5.3983	1.38216	-5.99786	2.13015	-5.63586	0.32037	-5.27386	0.44636	-5.72636	0.73114	-6.00917	0.52473	-5.61324	1.78317	-6.04311	2.93808
-5.78292	0.12424	-5.38699	1.3977	-5.98655	2.13714	-5.62455	0.31507	-5.26255	0.46071	-5.71505	0.72055	-5.99786	0.52411	-5.60192	1.76107	-6.0318	2.95479
-5.77161	0.12331	-5.37568	1.41567	-5.97523	2.14193	-5.61324	0.30969	-5.25124	0.47571	-5.70374	0.7099	-5.98655	0.52376	-5.59061	1.74053	-6.02048	2.96966
-5.7603	0.12231	-5.36436	1.43611	-5.96392	2.14465	-5.60192	0.30424	-5.23993	0.49127	-5.69242	0.69921	-5.97523	0.52349	-5.5793	1.72143	-6.00917	2.98245
-5.74899	0.12123	-5.35305	1.45928	-5.95261	2.14523	-5.59061	0.29876	-5.22861	0.50729	-5.68111	0.68854	-5.96392	0.52326	-5.56799	1.70388	-5.99786	2.99319
-5.73767	0.12007	-5.34174	1.48518	-5.9413	2.14426	-5.5793	0.29321	-5.2173	0.52375	-5.6698	0.67792	-5.95261	0.52299	-5.55667	1.68819	-5.98655	3.00169
-5.72636	0.11884	-5.33043	1.51355	-5.92998	2.14199	-5.56799	0.28761	-5.20599	0.54058	-5.65849	0.66738	-5.9413	0.52279	-5.54536	1.67489	-5.97523	3.00733
-5.71505	0.11755	-5.31911	1.54443	-5.91867	2.13763	-5.55667	0.28199	-5.19468	0.55774	-5.64717	0.65712	-5.92998	0.52267	-5.53405	1.66403	-5.96392	3.01021
-5.70374	0.11618	-5.3078	1.57778	-5.90736	2.13096	-5.54536	0.27641	-5.18336	0.57516	-5.63586	0.64717	-5.91867	0.52245	-5.52274	1.65529	-5.95261	3.01026
-5.69242	0.11475	-5.29649	1.61344	-5.89605	2.12202	-5.53405	0.27093	-5.17205	0.5928	-5.62455	0.63745	-5.90736	0.52202	-5.51142	1.64857	-5.9413	3.00828
-5.68111	0.11326	-5.28518	1.65133	-5.88473	2.11091	-5.52274	0.26553	-5.16074	0.61058	-5.61324	0.628	-5.89605	0.52137	-5.50011	1.64398	-5.92998	3.00461
-5.6698	0.11171	-5.27386	1.69136	-5.87342	2.09769	-5.51142	0.26018	-5.14943	0.62851	-5.60192	0.61887	-5.88473	0.52045	-5.4888	1.64161	-5.91867	2.99815
-5.65849	0.11011	-5.26255	1.73358	-5.86211	2.08259	-5.50011	0.25491	-5.13811	0.64656	-5.59061	0.61011	-5.87342	0.51925	-5.47749	1.64158	-5.90736	2.98856
-5.64717	0.1085	-5.25124	1.77804	-5.8508	2.06606	-5.4888	0.24974	-5.1268	0.66464	-5.5793	0.60167	-5.86211	0.51775	-5.46618	1.64399	-5.89605	2.97591
-5.63586	0.10688	-5.23993	1.8244	-5.83949	2.0482	-5.47749	0.24468	-5.11549	0.68272	-5.56799	0.59358	-5.8508	0.51606	-5.45486	1.64894	-5.88473	2.96029
-5.62455	0.10523	-5.22861	1.87232	-5.82817	2.02882	-5.46618	0.23976	-5.10418	0.70074	-5.55667	0.58594	-5.83949	0.51418	-5.44355	1.65654	-5.87342	2.94181
-5.61324	0.10357	-5.2173	1.92164	-5.81686	2.00801	-5.45486	0.235	-5.09287	0.71856	-5.54536	0.57892	-5.82817	0.51196	-5.43224	1.66691	-5.86211	2.92075
-5.60192	0.10189	-5.20599	1.97218	-5.80555	1.98593	-5.44355	0.2304	-5.08155	0.73614	-5.53405	0.57256	-5.81686	0.50939	-5.42093	1.68011	-5.8508	2.89774
-5.59061	0.10021	-5.19468	2.02374	-5.79424	1.96275	-5.43224	0.22601	-5.07024	0.75354	-5.52274	0.56677	-5.80555	0.50647	-5.40961	1.69625	-5.83949	2.87292
-5.5793	0.09853	-5.18336	2.07612	-5.78292	1.9387	-5.42093	0.22182	-5.05893	0.77065	-5.51142	0.56153	-5.79424	0.50319	-5.3983	1.71541	-5.82817	2.84597
-5.56799	0.09684	-5.17205	2.1291	-5.77161	1.91412	-5.40961	0.21785	-5.04762	0.78734	-5.50011	0.55686	-5.78292	0.49959	-5.38699	1.73764	-5.81686	2.81704
-5.55667	0.09517	-5.16074	2.18248	-5.7603	1.88907	-5.3983	0.21412	-5.0363	0.8036	-5.4888	0.55281	-5.77161	0.49574	-5.37568	1.76302	-5.80555	2.78633
-5.54536	0.09353	-5.14943	2.23625	-5.74899	1.86352	-5.38699	0.21064	-5.02499	0.81945	-5.47749	0.54942	-5.7603	0.4916	-5.36436	1.79156	-5.79424	2.75406
-5.53405	0.09194	-5.13811	2.29033	-5.73767	1.83764	-5.37568	0.20741	-5.01368	0.83481	-5.46618	0.54673	-5.74899	0.48713	-5.35305	1.8236	-5.78292	2.72056
-5.52274	0.0904	-5.1268	2.34435	-5.72636	1.81162	-5.36436	0.20444	-5.00237	0.84964	-5.45486	0.54477	-5.73767	0.48233	-5.34174	1.85913	-5.77161	2.68627
-5.51142	0.0889	-5.11549	2.39828	-5.71505	1.7856	-5.35305	0.20177	-4.99105	0.86393	-5.44355	0.5436	-5.72636	0.47723	-5.33043	1.89785	-5.7603	2.65129
-5.50011	0.08743	-5.10418	2.45193	-5.70374	1.75962	-5.34174	0.19941	-4.97974	0.87763	-5.43224	0.54324	-5.71505	0.47185	-5.31911	1.93979	-5.74899	2.61556
-5.4888	0.08603	-5.09287	2.50473	-5.69242	1.73379	-5.33043	0.19732	-4.96843	0.89073	-5.42093	0.54372	-5.70374	0.46618	-5.3078	1.9849	-5.73767	2.57928
-5.47749	0.08468	-5.08155	2.55669	-5.68111	1.70823	-5.31911	0.1955	-4.95712	0.90327	-5.40961	0.54509	-5.69242	0.46022	-5.29649	2.033	-5.72636	2.54275
-5.46618	0.0834	-5.07024	2.60796	-5.6698	1.68303	-5.3078	0.19395	-4.9458	0.91524	-5.3983	0.54737	-5.68111	0.45401	-5.28518	2.08398	-5.71505	2.50615
-5.45486	0.08219	-5.05893	2.65821	-5.65849	1.6583	-5.29649	0.19265	-4.93449	0.92659	-5.38699	0.55059	-5.6698	0.44754	-5.27386	2.13771	-5.70374	2.46952
-5.44355	0.08107	-5.04762	2.70695	-5.64717	1.63446	-5.28518	0.19157	-4.92318	0.9374	-5.37568	0.55475	-5.65849	0.44084	-5.26255	2.19429	-5.69242	2.43301
-5.43224	0.08004	-5.0363	2.75417	-5.63586	1.61161	-5.27386	0.19071	-4.91187	0.94766	-5.36436	0.55989	-5.64717	0.43408	-5.25124	2.25376	-5.68111	2.39677
-5.42093	0.07911	-5.02499	2.79997	-5.62455	1.58958	-5.26255	0.19006	-4.90055	0.95733	-5.35305	0.56609	-5.63586	0.42725	-5.23993	2.31566	-5.6698	2.36095
-5.40961	0.07828	-5.01368	2.84405	-5.61324	1.56843	-5.25124	0.18964	-4.88924	0.96648	-5.34174	0.57337	-5.62455	0.4203	-5.22861	2.37961	-5.65849	2.32568
-5.3983	0.07756	-5.00237	2.88634	-5.60192	1.54834	-5.23993	0.18942	-4.87793	0.97511	-5.33043	0.58161	-5.61324	0.41325	-5.2173	2.44539	-5.64717	2.29158
-5.38699	0.07695	-4.99105	2.92679	-5.59061	1.52939	-5.22861	0.18934	-4.86662	0.98331	-5.31911	0.59086	-5.60192	0.40613	-5.20599	2.51276	-5.63586	2.25878
-5.37568	0.07647	-4.97974	2.96535	-5.5793	1.5115	-5.2173	0.18938	-4.8553	0.99119	-5.3078	0.60107	-5.59061	0.39897	-5.19468	2.58147	-5.62455	2.22703
-5.36436	0.0761	-4.96843	3.002	-5.56799	1.49475	-5.20599	0.18953	-4.84399	0.99869	-5.29649	0.61221	-5.5793	0.39174	-5.18336	2.65128	-5.61324	2.19642
-5.35305	0.07588	-4.95712	3.03695	-5.55667	1.4794	-5.19468	0.18975	-4.83268	1.00583	-5.28518	0.62422	-5.56799	0.38445	-5.17205	2.7219	-5.60192	2.16721
-5.34174	0.0758	-4.9458	3.07023	-5.54536	1.46591	-5.18336	0.19002	-4.82137	1.01266	-5.27386	0.63707	-5.55667	0.37716	-5.16074	2.79306	-5.59061	2.1395
-5.33043	0.07586	-4.93449	3.10159	-5.53405	1.45435	-5.17205	0.19032	-4.81005	1.01927	-5.26255	0.65077	-5.54536	0.36994	-5.14943	2.86475	-5.5793	2.11316
-5.31911	0.07604	-4.92318	3.13142	-5.52274	1.44445	-5.16074	0.19062	-4.79874	1.02571	-5.25124	0.66535	-5.53405	0.36287	-5.13811	2.93689	-5.56799	2.08833
-5.3078	0.07636	-4.91187	3.15974	-5.51142	1.43613	-5.14943	0.19092	-4.78743	1.03199	-5.23993	0.68068	-5.52274	0.35593	-5.1268	3.00899	-5.55667	2.06534
-5.29649	0.07681	-4.90055	3.1864	-5.50011	1.42947	-5.13811	0.19121	-4.77612	1.03827	-5.22861	0.69663	-5.51142	0.34908	-5.11549	3.081	-5.54536	2.04483
-5.28518	0.07738	-4.88924	3.21168	-5.4888	1.42457	-5.1268	0.19146	-4.7648	1.04459	-5.2173	0.71313	-5.50011	0.34235	-5.10418	3.15267	-5.53405	2.02691
-5.27386	0.07807	-4.87793	3.23563	-5.47749	1.42152	-5.11549	0.19165	-4.75349	1.05088	-5.20599	0.73011	-5.4888	0.33576	-5.09287	3.22329	-5.52274	2.01122
-5.26255	0.07889	-4.86662	3.25859	-5.46618	1.42042	-5.10418	0.19174	-4.74218	1.05717	-5.19468	0.74748	-5.47749	0.32936	-5.08155	3.29283	-5.51142	1.99765
-5.25124	0.07983	-4.8553	3.28089	-5.45486	1.42136	-5.09287	0.19171	-4.73087	1.06353	-5.18336	0.76518	-5.46618	0.32316	-5.07024	3.3615	-5.50011	1.98633
-5.23993	0.08088	-4.84399	3.30244	-5.44355	1.42442	-5.08155	0.19156	-4.71956	1.07001	-5.17205	0.78312	-5.45486	0.31719	-5.05893	3.42886	-5.4888	1.97738
-5.22861	0.08203	-4.83268	3.32334	-5.43224	1.42972	-5.07024	0.19131	-4.70824	1.07665	-5.16074	0.80121	-5.44355	0.31147	-5.04762	3.49428	-5.47749	1.97094
-5.2173	0.08328	-4.82137	3.34378	-5.42093	1.43731	-5.05893	0.19092	-4.69693	1.08355	-5.14943	0.81943	-5.43224	0.30605	-5.0363	3.55777	-5.46618	1.96715
-5.20599	0.0846	-4.81005	3.36413	-5.40961	1.44729	-5.04762	0.19034	-4.68562	1.09078	-5.13811	0.83777	-5.42093	0.30092	-5.02499	3.61942	-5.45486	1.96613
-5.19468	0.08599	-4.79874	3.38451	-5.3983	1.45972	-5.0363	0.18959	-4.67431	1.09834	-5.1268	0.8561	-5.40961	0.29613	-5.01368	3.67885	-5.44355	1.96802
-5.18336	0.08745	-4.78743	3.40504	-5.38699	1.47465	-5.02499	0.18866	-4.66299	1.10633	-5.11549	0.87436	-5.3983	0.29168	-5.00237	3.73599	-5.43224	1.97295
-5.17205	0.08895	-4.77612	3.42627	-5.37568	1.49214	-5.01368	0.18752	-4.65168	1.11477	-5.10418	0.89248	-5.38699	0.28759	-4.99105	3.79072	-5.42093	1.98103
-5.16074	0.0905	-4.7648	3.44833	-5.36436	1.51221	-5.00237	0.18617	-4.64037	1.1237	-5.09287	0.91026	-5.37568	0.28387	-4.97974	3.84298	-5.40961	1.99238
-5.14943	0.09208	-4.75349	3.47105	-5.35305	1.53516	-4.99105	0.18462	-4.62906	1.13315	-5.08155	0.9277	-5.36436	0.28054	-4.96843	3.89272	-5.3983	2.00709
-5.13811	0.09369	-4.74218	3.49453	-5.34174	1.56099	-4.97974	0.18287	-4.61774	1.143	-5.07024	0.94485	-5.35305	0.27765	-4.95712	3.94022	-5.38699	2.02523
-5.1268	0.09531	-4.73087	3.51901	-5.33043	1.58941	-4.96843	0.18093	-4.60643	1.15328	-5.05893	0.96157	-5.34174	0.27522	-4.9458	3.98547	-5.37568	2.04689
-5.11549	0.09694	-4.71956	3.54466	-5.31911	1.62048	-4.95712	0.17885	-4.59512	1.16398	-5.04762	0.97768	-5.33043	0.27317	-4.93449	4.02817	-5.36436	2.0721
-5.10418	0.09856	-4.70824	3.57161	-5.3078	1.65414	-4.9458	0.17662	-4.58381	1.17519	-5.0363	0.99319	-5.31911	0.27154	-4.92318	4.06882	-5.35305	2.10125
-5.09287	0.10016	-4.69693	3.60018	-5.29649	1.69025	-4.93449	0.17423	-4.57249	1.18702	-5.02499	1.00811	-5.3078	0.27031	-4.91187	4.1074	-5.34174	2.13435
-5.08155	0.10172	-4.68562	3.63062	-5.28518	1.72871	-4.92318	0.1717	-4.56118	1.19936	-5.01368	1.02233	-5.29649	0.26946	-4.90055	4.14373	-5.33043	2.17102
-5.07024	0.10326	-4.67431	3.6629	-5.27386	1.76943	-4.91187	0.16907	-4.54987	1.2122	-5.00237	1.03582	-5.28518	0.26895	-4.88924	4.17816	-5.31911	2.21133
-5.05893	0.10475	-4.66299	3.69731	-5.26255	1.81246	-4.90055	0.1663	-4.53856	1.22542	-4.99105	1.04855	-5.27386	0.26879	-4.87793	4.21074	-5.3078	2.25521
-5.04762	0.10617	-4.65168	3.73389	-5.25124	1.85787	-4.88924	0.16343	-4.52724	1.23887	-4.97974	1.0605	-5.26255	0.26895	-4.86662	4.2419	-5.29649	2.30246
-5.0363	0.10752	-4.64037	3.7728	-5.23993	1.90528	-4.87793	0.16048	-4.51593	1.25254	-4.96843	1.07166	-5.25124	0.26947	-4.8553	4.27208	-5.28518	2.35293
-5.02499	0.10881	-4.62906	3.81407	-5.22861	1.95435	-4.86662	0.15745	-4.50462	1.26639	-4.95712	1.08211	-5.23993	0.2703	-4.84399	4.30113	-5.27386	2.4065
-5.01368	0.11	-4.61774	3.85733	-5.2173	2.00492	-4.8553	0.15437	-4.49331	1.2803	-4.9458	1.09187	-5.22861	0.27137	-4.83268	4.32917	-5.26255	2.46324
-5.00237	0.11111	-4.60643	3.9026	-5.20599	2.05678	-4.84399	0.15128	-4.48199	1.29414	-4.93449	1.10081	-5.2173	0.27266	-4.82137	4.35643	-5.25124	2.52322
-4.99105	0.11212	-4.59512	3.9498	-5.19468	2.10973	-4.83268	0.14821	-4.47068	1.30793	-4.92318	1.1091	-5.20599	0.27412	-4.81005	4.3834	-5.23993	2.58596
-4.97974	0.11303	-4.58381	3.99925	-5.18336	2.16356	-4.82137	0.14516	-4.45937	1.32157	-4.91187	1.11673	-5.19468	0.27574	-4.79874	4.41022	-5.22861	2.65098
-4.96843	0.11384	-4.57249	4.0512	-5.17205	2.21805	-4.81005	0.14215	-4.44806	1.33497	-4.90055	1.12364	-5.18336	0.27747	-4.78743	4.43702	-5.2173	2.71805
-4.95712	0.11456	-4.56118	4.10534	-5.16074	2.27298	-4.79874	0.13921	-4.43674	1.34803	-4.88924	1.12991	-5.17205	0.27927	-4.77612	4.46454	-5.20599	2.78689
-4.9458	0.11519	-4.54987	4.1615	-5.14943	2.32832	-4.78743	0.13638	-4.42543	1.36061	-4.87793	1.13558	-5.16074	0.28112	-4.7648	4.49292	-5.19468	2.85721
-4.93449	0.1157	-4.53856	4.21931	-5.13811	2.38402	-4.77612	0.13369	-4.41412	1.37258	-4.86662	1.14076	-5.14943	0.283	-4.75349	4.52193	-5.18336	2.92875
-4.92318	0.11613	-4.52724	4.27817	-5.1268	2.43966	-4.7648	0.13113	-4.40281	1.38381	-4.8553	1.14555	-5.13811	0.2849	-4.74218	4.5517	-5.17205	3.00117
-4.91187	0.11647	-4.51593	4.33802	-5.11549	2.49522	-4.75349	0.12872	-4.3915	1.39426	-4.84399	1.14997	-5.1268	0.28678	-4.73087	4.58254	-5.16074	3.07418
-4.90055	0.11671	-4.50462	4.39865	-5.10418	2.55049	-4.74218	0.12648	-4.38018	1.40378	-4.83268	1.15404	-5.11549	0.28859	-4.71956	4.61467	-5.14943	3.14775
-4.88924	0.11687	-4.49331	4.45958	-5.09287	2.60489	-4.73087	0.12443	-4.36887	1.41228	-4.82137	1.15781	-5.10418	0.2903	-4.70824	4.64826	-5.13811	3.22179
-4.87793	0.11695	-4.48199	4.5204	-5.08155	2.65841	-4.71956	0.12258	-4.35756	1.41967	-4.81005	1.16143	-5.09287	0.29187	-4.69693	4.68373	-5.1268	3.29576
-4.86662	0.11695	-4.47068	4.58113	-5.07024	2.71121	-4.70824	0.12095	-4.34625	1.42581	-4.79874	1.16492	-5.08155	0.29328	-4.68562	4.7214	-5.11549	3.36958
-4.8553	0.1169	-4.45937	4.64141	-5.05893	2.76296	-4.69693	0.11955	-4.33493	1.43062	-4.78743	1.16837	-5.07024	0.29456	-4.67431	4.76124	-5.10418	3.44297
-4.84399	0.11679	-4.44806	4.70085	-5.04762	2.81312	-4.68562	0.11839	-4.32362	1.43428	-4.77612	1.17196	-5.05893	0.29566	-4.66299	4.80364	-5.09287	3.51516
-4.83268	0.11663	-4.43674	4.75914	-5.0363	2.8617	-4.67431	0.11749	-4.31231	1.43683	-4.7648	1.17571	-5.04762	0.29651	-4.65168	4.84866	-5.08155	3.58611
-4.82137	0.11644	-4.42543	4.81571	-5.02499	2.90877	-4.66299	0.11683	-4.301	1.43801	-4.75349	1.1796	-5.0363	0.29712	-4.64037	4.8965	-5.07024	3.65606
-4.81005	0.11623	-4.41412	4.8701	-5.01368	2.95405	-4.65168	0.11643	-4.28968	1.43772	-4.74218	1.18365	-5.02499	0.29747	-4.62906	4.94721	-5.05893	3.72453
-4.79874	0.11601	-4.40281	4.92181	-5.00237	2.99745	-4.64037	0.11629	-4.27837	1.4361	-4.73087	1.18796	-5.01368	0.29752	-4.61774	5.00034	-5.04762	3.7908
-4.78743	0.11578	-4.3915	4.97065	-4.99105	3.03891	-4.62906	0.1164	-4.26706	1.43312	-4.71956	1.19259	-5.00237	0.29728	-4.60643	5.05588	-5.0363	3.85489
-4.77612	0.11559	-4.38018	5.01616	-4.97974	3.07838	-4.61774	0.11675	-4.25575	1.42881	-4.70824	1.1976	-4.99105	0.29674	-4.59512	5.11378	-5.02499	3.91688
-4.7648	0.11542	-4.36887	5.05797	-4.96843	3.11584	-4.60643	0.11734	-4.24443	1.42311	-4.69693	1.20309	-4.97974	0.2959	-4.58381	5.17444	-5.01368	3.97638
-4.75349	0.11528	-4.35756	5.09575	-4.95712	3.15151	-4.59512	0.11816	-4.23312	1.4158	-4.68562	1.20917	-4.96843	0.29477	-4.57249	5.23821	-5.00237	4.03327
-4.74218	0.11518	-4.34625	5.12901	-4.9458	3.18541	-4.58381	0.11921	-4.22181	1.40703	-4.67431	1.21583	-4.95712	0.29341	-4.56118	5.3047	-4.99105	4.08746
-4.73087	0.11513	-4.33493	5.15748	-4.93449	3.21729	-4.57249	0.12047	-4.2105	1.39696	-4.66299	1.22317	-4.9458	0.29181	-4.54987	5.3737	-4.97974	4.13888
-4.71956	0.11514	-4.32362	5.18177	-4.92318	3.24755	-4.56118	0.12193	-4.19918	1.38551	-4.65168	1.2312	-4.93449	0.28993	-4.53856	5.44474	-4.96843	4.1875
-4.70824	0.11522	-4.31231	5.20215	-4.91187	3.27621	-4.54987	0.12357	-4.18787	1.37263	-4.64037	1.23999	-4.92318	0.28784	-4.52724	5.51704	-4.95712	4.23362
-4.69693	0.11538	-4.301	5.21751	-4.90055	3.30311	-4.53856	0.12538	-4.17656	1.35833	-4.62906	1.24954	-4.91187	0.28554	-4.51593	5.59056	-4.9458	4.27728
-4.68562	0.11564	-4.28968	5.22762	-4.88924	3.32855	-4.52724	0.12732	-4.16525	1.34277	-4.61774	1.25975	-4.90055	0.28301	-4.50462	5.66504	-4.93449	4.3181
-4.67431	0.11598	-4.27837	5.2329	-4.87793	3.35258	-4.51593	0.12939	-4.15393	1.326	-4.60643	1.27062	-4.88924	0.2803	-4.49331	5.73988	-4.92318	4.35665
-4.66299	0.11644	-4.26706	5.23326	-4.86662	3.37554	-4.50462	0.13155	-4.14262	1.30804	-4.59512	1.28214	-4.87793	0.27742	-4.48199	5.81454	-4.91187	4.39294
-4.65168	0.117	-4.25575	5.2289	-4.8553	3.39779	-4.49331	0.1338	-4.13131	1.28896	-4.58381	1.2944	-4.86662	0.2744	-4.47068	5.88906	-4.90055	4.42674
-4.64037	0.11768	-4.24443	5.21954	-4.84399	3.41923	-4.48199	0.1361	-4.12	1.26901	-4.57249	1.30749	-4.8553	0.27126	-4.45937	5.96299	-4.88924	4.45846
-4.62906	0.11847	-4.23312	5.20441	-4.83268	3.43997	-4.47068	0.13843	-4.10868	1.24829	-4.56118	1.32129	-4.84399	0.26807	-4.44806	6.03582	-4.87793	4.48816
-4.61774	0.11937	-4.22181	5.18401	-4.82137	3.46021	-4.45937	0.14079	-4.09737	1.22676	-4.54987	1.33577	-4.83268	0.26484	-4.43674	6.10718	-4.86662	4.5163
-4.60643	0.12037	-4.2105	5.15882	-4.81005	3.48036	-4.44806	0.14316	-4.08606	1.20464	-4.53856	1.3508	-4.82137	0.2616	-4.42543	6.17633	-4.8553	4.54334
-4.59512	0.12148	-4.19918	5.12863	-4.79874	3.50051	-4.43674	0.14555	-4.07475	1.18208	-4.52724	1.36619	-4.81005	0.25838	-4.41412	6.24268	-4.84399	4.5692
-4.58381	0.1227	-4.18787	5.09332	-4.78743	3.52082	-4.42543	0.14791	-4.06343	1.15909	-4.51593	1.38193	-4.79874	0.25522	-4.40281	6.30562	-4.83268	4.59401
-4.57249	0.12403	-4.17656	5.05294	-4.77612	3.54186	-4.41412	0.15021	-4.05212	1.13572	-4.50462	1.39795	-4.78743	0.25217	-4.3915	6.36491	-4.82137	4.61803
-4.56118	0.12546	-4.16525	5.00802	-4.7648	3.56375	-4.40281	0.15242	-4.04081	1.11209	-4.49331	1.41409	-4.77612	0.24927	-4.38018	6.41994	-4.81005	4.64178
-4.54987	0.12699	-4.15393	4.9588	-4.75349	3.58633	-4.3915	0.15451	-4.0295	1.08836	-4.48199	1.43023	-4.7648	0.24655	-4.36887	6.47025	-4.79874	4.66544
-4.53856	0.12859	-4.14262	4.90522	-4.74218	3.60972	-4.38018	0.15646	-4.01819	1.06462	-4.47068	1.44636	-4.75349	0.244	-4.35756	6.51543	-4.78743	4.68919
-4.52724	0.13024	-4.13131	4.84759	-4.73087	3.63414	-4.36887	0.15827	-4.00687	1.04103	-4.45937	1.46236	-4.74218	0.24167	-4.34625	6.55483	-4.77612	4.71382
-4.51593	0.13195	-4.12	4.78676	-4.71956	3.6598	-4.35756	0.15991	-3.99556	1.01768	-4.44806	1.47813	-4.73087	0.23956	-4.33493	6.5881	-4.7648	4.73946
-4.50462	0.13369	-4.10868	4.72309	-4.70824	3.68683	-4.34625	0.16137	-3.98425	0.99456	-4.43674	1.49358	-4.71956	0.23772	-4.32362	6.61605	-4.75349	4.76593
-4.49331	0.13546	-4.09737	4.65642	-4.69693	3.71557	-4.33493	0.16264	-3.97294	0.97186	-4.42543	1.50853	-4.70824	0.23617	-4.31231	6.63898	-4.74218	4.79337
-4.48199	0.13722	-4.08606	4.58748	-4.68562	3.74625	-4.32362	0.16374	-3.96162	0.94979	-4.41412	1.52279	-4.69693	0.23493	-4.301	6.65552	-4.73087	4.8221
-4.47068	0.13899	-4.07475	4.51685	-4.67431	3.77888	-4.31231	0.16469	-3.95031	0.92841	-4.40281	1.53623	-4.68562	0.23403	-4.28968	6.66534	-4.71956	4.8524
-4.45937	0.14074	-4.06343	4.44452	-4.66299	3.81375	-4.301	0.16543	-3.939	0.90768	-4.3915	1.54876	-4.67431	0.23347	-4.27837	6.669	-4.70824	4.88443
-4.44806	0.14246	-4.05212	4.37068	-4.65168	3.8509	-4.28968	0.16594	-3.92769	0.88756	-4.38018	1.56024	-4.66299	0.23327	-4.26706	6.66638	-4.69693	4.91866
-4.43674	0.14415	-4.04081	4.29569	-4.64037	3.89048	-4.27837	0.16623	-3.91637	0.86815	-4.36887	1.57055	-4.65168	0.23344	-4.25575	6.65771	-4.68562	4.95542
-4.42543	0.14578	-4.0295	4.22009	-4.62906	3.93254	-4.26706	0.16632	-3.90506	0.84949	-4.35756	1.57958	-4.64037	0.23397	-4.24443	6.64265	-4.67431	4.99471
-4.41412	0.14733	-4.01819	4.14424	-4.61774	3.9767	-4.25575	0.16622	-3.89375	0.83165	-4.34625	1.58718	-4.62906	0.23487	-4.23312	6.6202	-4.66299	5.03692
-4.40281	0.14879	-4.00687	4.06868	-4.60643	4.02297	-4.24443	0.16595	-3.88244	0.81464	-4.33493	1.59326	-4.61774	0.23612	-4.22181	6.59104	-4.65168	5.0821
-4.3915	0.15014	-3.99556	3.99373	-4.59512	4.07129	-4.23312	0.16546	-3.87112	0.79847	-4.32362	1.59802	-4.60643	0.23771	-4.2105	6.55578	-4.64037	5.13047
-4.38018	0.15137	-3.98425	3.91933	-4.58381	4.12195	-4.22181	0.16478	-3.85981	0.78317	-4.31231	1.60153	-4.59512	0.23965	-4.19918	6.51413	-4.62906	5.18208
-4.36887	0.15248	-3.97294	3.84614	-4.57249	4.17523	-4.2105	0.16392	-3.8485	0.76877	-4.301	1.60343	-4.58381	0.24191	-4.18787	6.46595	-4.61774	5.23646
-4.35756	0.15344	-3.96162	3.77504	-4.56118	4.2308	-4.19918	0.16287	-3.83719	0.75529	-4.28968	1.60366	-4.57249	0.2445	-4.17656	6.41128	-4.60643	5.29359
-4.34625	0.15424	-3.95031	3.70629	-4.54987	4.28849	-4.18787	0.16166	-3.82587	0.74274	-4.27837	1.60234	-4.56118	0.24739	-4.16525	6.35078	-4.59512	5.35343
-4.33493	0.15488	-3.939	3.63952	-4.53856	4.3479	-4.17656	0.16029	-3.81456	0.73113	-4.26706	1.59944	-4.54987	0.25056	-4.15393	6.28481	-4.58381	5.41635
-4.32362	0.15536	-3.92769	3.57455	-4.52724	4.40842	-4.16525	0.15877	-3.80325	0.72047	-4.25575	1.59504	-4.53856	0.25396	-4.14262	6.21326	-4.57249	5.48271
-4.31231	0.15571	-3.91637	3.51175	-4.51593	4.46997	-4.15393	0.15712	-3.79194	0.71084	-4.24443	1.58906	-4.52724	0.25756	-4.13131	6.13655	-4.56118	5.55209
-4.301	0.15587	-3.90506	3.45129	-4.50462	4.53235	-4.14262	0.15535	-3.78062	0.70224	-4.23312	1.58126	-4.51593	0.26134	-4.12	6.05577	-4.54987	5.62426
-4.28968	0.15586	-3.89375	3.39331	-4.49331	4.59504	-4.13131	0.15347	-3.76931	0.69461	-4.22181	1.57182	-4.50462	0.26525	-4.10868	5.97138	-4.53856	5.6987
-4.27837	0.15567	-3.88244	3.33796	-4.48199	4.65762	-4.12	0.15157	-3.758	0.68793	-4.2105	1.56088	-4.49331	0.26925	-4.09737	5.88318	-4.52724	5.77461
-4.26706	0.15532	-3.87112	3.28516	-4.47068	4.72012	-4.10868	0.14965	-3.74669	0.6822	-4.19918	1.54838	-4.48199	0.27332	-4.08606	5.79212	-4.51593	5.8519
-4.25575	0.15483	-3.85981	3.23498	-4.45937	4.78215	-4.09737	0.14768	-3.73537	0.67741	-4.18787	1.53429	-4.47068	0.27742	-4.07475	5.69893	-4.50462	5.93029
-4.24443	0.1542	-3.8485	3.18762	-4.44806	4.84331	-4.08606	0.14568	-3.72406	0.67351	-4.17656	1.51862	-4.45937	0.28152	-4.06343	5.60361	-4.49331	6.00913
-4.23312	0.15339	-3.83719	3.14312	-4.43674	4.90329	-4.07475	0.14368	-3.71275	0.67048	-4.16525	1.50154	-4.44806	0.28562	-4.05212	5.5064	-4.48199	6.08786
-4.22181	0.15243	-3.82587	3.10144	-4.42543	4.96149	-4.06343	0.14168	-3.70144	0.66833	-4.15393	1.48312	-4.43674	0.2897	-4.04081	5.40778	-4.47068	6.16648
-4.2105	0.15131	-3.81456	3.06263	-4.41412	5.01743	-4.05212	0.1397	-3.69012	0.66705	-4.14262	1.46338	-4.42543	0.29369	-4.0295	5.30845	-4.45937	6.24451
-4.19918	0.15006	-3.80325	3.02668	-4.40281	5.0706	-4.04081	0.13777	-3.67881	0.66662	-4.13131	1.44243	-4.41412	0.29754	-4.01819	5.20887	-4.44806	6.32144
-4.18787	0.14867	-3.79194	2.994	-4.3915	5.12079	-4.0295	0.13588	-3.6675	0.66699	-4.12	1.42058	-4.40281	0.30121	-4.00687	5.10971	-4.43674	6.39688
-4.17656	0.14716	-3.78062	2.96458	-4.38018	5.16753	-4.01819	0.13407	-3.65619	0.66808	-4.10868	1.39794	-4.3915	0.30465	-3.99556	5.01141	-4.42543	6.47002
-4.16525	0.14555	-3.76931	2.93809	-4.36887	5.21045	-4.00687	0.13235	-3.64488	0.6699	-4.09737	1.37444	-4.38018	0.30784	-3.98425	4.91389	-4.41412	6.54022
-4.15393	0.14384	-3.758	2.9145	-4.35756	5.24919	-3.99556	0.13072	-3.63356	0.67243	-4.08606	1.35032	-4.36887	0.31075	-3.97294	4.818	-4.40281	6.60683
-4.14262	0.14205	-3.74669	2.89377	-4.34625	5.28326	-3.98425	0.12921	-3.62225	0.67567	-4.07475	1.32576	-4.35756	0.31335	-3.96162	4.72483	-4.3915	6.66956
-4.13131	0.14019	-3.73537	2.87585	-4.33493	5.31235	-3.97294	0.12783	-3.61094	0.67962	-4.06343	1.30077	-4.34625	0.31561	-3.95031	4.63471	-4.38018	6.72777
-4.12	0.1383	-3.72406	2.86069	-4.32362	5.33714	-3.96162	0.12662	-3.59963	0.68417	-4.05212	1.27542	-4.33493	0.31751	-3.939	4.5472	-4.36887	6.781
-4.10868	0.1364	-3.71275	2.84822	-4.31231	5.35785	-3.95031	0.12559	-3.58831	0.68932	-4.04081	1.24986	-4.32362	0.31911	-3.92769	4.4621	-4.35756	6.82878
-4.09737	0.13447	-3.70144	2.83852	-4.301	5.37338	-3.939	0.12471	-3.577	0.6951	-4.0295	1.22424	-4.31231	0.3204	-3.91637	4.3799	-4.34625	6.87044
-4.08606	0.13254	-3.69012	2.8316	-4.28968	5.38348	-3.92769	0.12398	-3.56569	0.70136	-4.01819	1.1987	-4.301	0.3213	-3.90506	4.30078	-4.33493	6.90561
-4.07475	0.13062	-3.67881	2.82733	-4.27837	5.38857	-3.91637	0.12341	-3.55438	0.70803	-4.00687	1.17338	-4.28968	0.3218	-3.89375	4.22496	-4.32362	6.93515
-4.06343	0.12873	-3.6675	2.82554	-4.26706	5.38858	-3.90506	0.123	-3.54306	0.71507	-3.99556	1.1484	-4.27837	0.3219	-3.88244	4.1526	-4.31231	6.95938
-4.05212	0.12688	-3.65619	2.82596	-4.25575	5.38373	-3.89375	0.12276	-3.53175	0.72244	-3.98425	1.12377	-4.26706	0.32164	-3.87112	4.08363	-4.301	6.97682
-4.04081	0.12507	-3.64488	2.82861	-4.24443	5.37374	-3.88244	0.12266	-3.52044	0.73013	-3.97294	1.09969	-4.25575	0.32106	-3.85981	4.01815	-4.28968	6.98714
-4.0295	0.12332	-3.63356	2.83351	-4.23312	5.3578	-3.87112	0.12273	-3.50913	0.73811	-3.96162	1.0764	-4.24443	0.32015	-3.8485	3.95638	-4.27837	6.99091
-4.01819	0.12165	-3.62225	2.84085	-4.22181	5.33643	-3.85981	0.12293	-3.49781	0.74634	-3.95031	1.054	-4.23312	0.31886	-3.83719	3.89841	-4.26706	6.98802
-4.00687	0.12006	-3.61094	2.85063	-4.2105	5.31013	-3.8485	0.12329	-3.4865	0.7548	-3.939	1.03239	-4.22181	0.31721	-3.82587	3.84419	-4.25575	6.97877
-3.99556	0.11856	-3.59963	2.86241	-4.19918	5.27868	-3.83719	0.12378	-3.47519	0.7635	-3.92769	1.01154	-4.2105	0.31523	-3.81456	3.79376	-4.24443	6.9628
-3.98425	0.11716	-3.58831	2.87631	-4.18787	5.24199	-3.82587	0.12439	-3.46388	0.77244	-3.91637	0.99156	-4.19918	0.31293	-3.80325	3.74714	-4.23312	6.93906
-3.97294	0.11587	-3.577	2.89242	-4.17656	5.2001	-3.81456	0.12512	-3.45256	0.78153	-3.90506	0.9725	-4.18787	0.31033	-3.79194	3.70484	-4.22181	6.90825
-3.96162	0.11472	-3.56569	2.91031	-4.16525	5.15356	-3.80325	0.12594	-3.44125	0.79069	-3.89375	0.9544	-4.17656	0.30745	-3.78062	3.66682	-4.2105	6.87101
-3.95031	0.11371	-3.55438	2.92974	-4.15393	5.10265	-3.79194	0.12686	-3.42994	0.79986	-3.88244	0.93731	-4.16525	0.30432	-3.76931	3.6327	-4.19918	6.82706
-3.939	0.11282	-3.54306	2.95063	-4.14262	5.04727	-3.78062	0.12786	-3.41863	0.80907	-3.87112	0.9212	-4.15393	0.30096	-3.758	3.60244	-4.18787	6.77628
-3.92769	0.11204	-3.53175	2.97294	-4.13131	4.98778	-3.76931	0.12893	-3.40731	0.81836	-3.85981	0.9061	-4.14262	0.2974	-3.74669	3.57598	-4.17656	6.71873
-3.91637	0.11138	-3.52044	2.99667	-4.12	4.92507	-3.758	0.13004	-3.396	0.82767	-3.8485	0.89205	-4.13131	0.29366	-3.73537	3.55325	-4.16525	6.6551
-3.90506	0.11084	-3.50913	3.02183	-4.10868	4.8595	-3.74669	0.13119	-3.38469	0.83687	-3.83719	0.87907	-4.12	0.28987	-3.72406	3.53419	-4.15393	6.58577
-3.89375	0.11041	-3.49781	3.04827	-4.09737	4.79089	-3.73537	0.13234	-3.37338	0.84595	-3.82587	0.86713	-4.10868	0.28605	-3.71275	3.5187	-4.14262	6.51066
-3.88244	0.11009	-3.4865	3.07609	-4.08606	4.72002	-3.72406	0.13349	-3.36206	0.85501	-3.81456	0.85625	-4.09737	0.28215	-3.70144	3.50685	-4.13131	6.43022
-3.87112	0.10987	-3.47519	3.10541	-4.07475	4.64747	-3.71275	0.13462	-3.35075	0.86404	-3.80325	0.84641	-4.08606	0.27822	-3.69012	3.49865	-4.12	6.34564
-3.85981	0.10974	-3.46388	3.13616	-4.06343	4.57326	-3.70144	0.13572	-3.33944	0.87297	-3.79194	0.8377	-4.07475	0.2743	-3.67881	3.49395	-4.10868	6.25743
-3.8485	0.10971	-3.45256	3.16812	-4.05212	4.49756	-3.69012	0.13679	-3.32813	0.88173	-3.78062	0.8301	-4.06343	0.27041	-3.6675	3.49253	-4.09737	6.16533
-3.83719	0.10976	-3.44125	3.20104	-4.04081	4.42076	-3.67881	0.13782	-3.31681	0.89025	-3.76931	0.82354	-4.05212	0.26658	-3.65619	3.49404	-4.08606	6.07035
-3.82587	0.10988	-3.42994	3.23488	-4.0295	4.34341	-3.6675	0.13878	-3.3055	0.8985	-3.758	0.81798	-4.04081	0.26284	-3.64488	3.49851	-4.07475	5.97323
-3.81456	0.11005	-3.41863	3.26967	-4.01819	4.26589	-3.65619	0.13965	-3.29419	0.90644	-3.74669	0.81339	-4.0295	0.2592	-3.63356	3.50594	-4.06343	5.87402
-3.80325	0.11028	-3.40731	3.30571	-4.00687	4.18874	-3.64488	0.14042	-3.28288	0.91405	-3.73537	0.80975	-4.01819	0.25572	-3.62225	3.51652	-4.05212	5.77298
-3.79194	0.11054	-3.396	3.34284	-3.99556	4.11229	-3.63356	0.14109	-3.27157	0.92127	-3.72406	0.80699	-4.00687	0.2524	-3.61094	3.53025	-4.04081	5.67061
-3.78062	0.11085	-3.38469	3.38064	-3.98425	4.03649	-3.62225	0.14168	-3.26025	0.92809	-3.71275	0.8051	-3.99556	0.24928	-3.59963	3.54658	-4.0295	5.56765
-3.76931	0.11117	-3.37338	3.41903	-3.97294	3.96201	-3.61094	0.14218	-3.24894	0.93455	-3.70144	0.80405	-3.98425	0.24637	-3.58831	3.56563	-4.01819	5.46459
-3.758	0.1115	-3.36206	3.45848	-3.96162	3.88976	-3.59963	0.14257	-3.23763	0.94067	-3.69012	0.80384	-3.97294	0.2437	-3.577	3.58751	-4.00687	5.36212
-3.74669	0.11183	-3.35075	3.49901	-3.95031	3.82001	-3.58831	0.14285	-3.22632	0.94646	-3.67881	0.80443	-3.96162	0.24134	-3.56569	3.61167	-3.99556	5.26069
-3.73537	0.11215	-3.33944	3.54036	-3.939	3.75234	-3.577	0.14304	-3.215	0.95191	-3.6675	0.80577	-3.95031	0.2393	-3.55438	3.63777	-3.98425	5.16026
-3.72406	0.11246	-3.32813	3.58234	-3.92769	3.68659	-3.56569	0.14309	-3.20369	0.95691	-3.65619	0.80773	-3.939	0.23753	-3.54306	3.66569	-3.97294	5.0617
-3.71275	0.11274	-3.31681	3.62461	-3.91637	3.62313	-3.55438	0.143	-3.19238	0.96146	-3.64488	0.81032	-3.92769	0.23602	-3.53175	3.69538	-3.96162	4.96617
-3.70144	0.113	-3.3055	3.66704	-3.90506	3.56213	-3.54306	0.14277	-3.18107	0.9657	-3.63356	0.81352	-3.91637	0.2348	-3.52044	3.7268	-3.95031	4.87401
-3.69012	0.11324	-3.29419	3.70954	-3.89375	3.50373	-3.53175	0.14241	-3.16975	0.96959	-3.62225	0.81735	-3.90506	0.23385	-3.50913	3.75994	-3.939	4.78472
-3.67881	0.11343	-3.28288	3.75203	-3.88244	3.44805	-3.52044	0.14192	-3.15844	0.97298	-3.61094	0.8218	-3.89375	0.23317	-3.49781	3.7946	-3.92769	4.69812
-3.6675	0.11356	-3.27157	3.79432	-3.87112	3.39503	-3.50913	0.14131	-3.14713	0.97589	-3.59963	0.82674	-3.88244	0.23276	-3.4865	3.83089	-3.91637	4.61469
-3.65619	0.11362	-3.26025	3.83632	-3.85981	3.34472	-3.49781	0.14058	-3.13582	0.97839	-3.58831	0.83218	-3.87112	0.2326	-3.47519	3.86891	-3.90506	4.53463
-3.64488	0.11362	-3.24894	3.87814	-3.8485	3.29733	-3.4865	0.13975	-3.1245	0.98051	-3.577	0.83813	-3.85981	0.23268	-3.46388	3.90861	-3.89375	4.45813
-3.63356	0.11354	-3.23763	3.91987	-3.83719	3.25288	-3.47519	0.13883	-3.11319	0.98224	-3.56569	0.84445	-3.8485	0.233	-3.45256	3.94965	-3.88244	4.38536
-3.62225	0.11342	-3.22632	3.96166	-3.82587	3.21132	-3.46388	0.13784	-3.10188	0.98358	-3.55438	0.85103	-3.83719	0.23354	-3.44125	3.99173	-3.87112	4.31623
-3.61094	0.11326	-3.215	4.00341	-3.81456	3.17268	-3.45256	0.13675	-3.09057	0.98451	-3.54306	0.85784	-3.82587	0.23427	-3.42994	4.03475	-3.85981	4.25082
-3.59963	0.11302	-3.20369	4.04466	-3.80325	3.13695	-3.44125	0.13559	-3.07925	0.98493	-3.53175	0.86485	-3.81456	0.23517	-3.41863	4.07874	-3.8485	4.18938
-3.58831	0.11271	-3.19238	4.08527	-3.79194	3.10454	-3.42994	0.13435	-3.06794	0.98487	-3.52044	0.87205	-3.80325	0.23622	-3.40731	4.12407	-3.83719	4.13195
-3.577	0.11234	-3.18107	4.12575	-3.78062	3.07543	-3.41863	0.13304	-3.05663	0.98432	-3.50913	0.87942	-3.79194	0.2374	-3.396	4.1705	-3.82587	4.07846
-3.56569	0.1119	-3.16975	4.16587	-3.76931	3.04926	-3.40731	0.13169	-3.04532	0.98336	-3.49781	0.88692	-3.78062	0.23871	-3.38469	4.21751	-3.81456	4.02893
-3.55438	0.11139	-3.15844	4.205	-3.758	3.026	-3.396	0.13031	-3.034	0.98198	-3.4865	0.89455	-3.76931	0.24009	-3.37338	4.26498	-3.80325	3.98336
-3.54306	0.11081	-3.14713	4.24328	-3.74669	3.0056	-3.38469	0.12889	-3.02269	0.98018	-3.47519	0.90234	-3.758	0.24154	-3.36206	4.31349	-3.79194	3.94224
-3.53175	0.11017	-3.13582	4.28084	-3.73537	2.988	-3.37338	0.12743	-3.01138	0.97799	-3.46388	0.91028	-3.74669	0.24302	-3.35075	4.36305	-3.78062	3.90553
-3.52044	0.10949	-3.1245	4.31782	-3.72406	2.97315	-3.36206	0.12598	-3.00007	0.97552	-3.45256	0.91829	-3.73537	0.24449	-3.33944	4.41333	-3.76931	3.87279
-3.50913	0.10877	-3.11319	4.3542	-3.71275	2.96096	-3.35075	0.12453	-2.98875	0.97291	-3.44125	0.92627	-3.72406	0.24594	-3.32813	4.46408	-3.758	3.84398
-3.49781	0.108	-3.10188	4.3899	-3.70144	2.95152	-3.33944	0.12309	-2.97744	0.97011	-3.42994	0.93421	-3.71275	0.24735	-3.31681	4.51486	-3.74669	3.81899
-3.4865	0.10722	-3.09057	4.42475	-3.69012	2.94484	-3.32813	0.12165	-2.96613	0.96701	-3.41863	0.94211	-3.70144	0.24872	-3.3055	4.56554	-3.73537	3.79775
-3.47519	0.10643	-3.07925	4.45831	-3.67881	2.94076	-3.31681	0.12021	-2.95482	0.96367	-3.40731	0.95005	-3.69012	0.25003	-3.29419	4.61598	-3.72406	3.78014
-3.46388	0.10563	-3.06794	4.49061	-3.6675	2.9391	-3.3055	0.11877	-2.9435	0.96019	-3.396	0.95797	-3.67881	0.25125	-3.28288	4.66607	-3.71275	3.76606
-3.45256	0.10482	-3.05663	4.52163	-3.65619	2.93959	-3.29419	0.11734	-2.93219	0.95656	-3.38469	0.96576	-3.6675	0.25234	-3.27157	4.71559	-3.70144	3.75557
-3.44125	0.10402	-3.04532	4.55159	-3.64488	2.94223	-3.28288	0.11592	-2.92088	0.95284	-3.37338	0.97338	-3.65619	0.25327	-3.26025	4.76441	-3.69012	3.74868
-3.42994	0.10321	-3.034	4.58054	-3.63356	2.94705	-3.27157	0.11451	-2.90957	0.94909	-3.36206	0.98099	-3.64488	0.25404	-3.24894	4.81269	-3.67881	3.74519
-3.41863	0.10242	-3.02269	4.6083	-3.62225	2.95426	-3.26025	0.11311	-2.89826	0.94521	-3.35075	0.98858	-3.63356	0.25463	-3.23763	4.86054	-3.6675	3.74487
-3.40731	0.10166	-3.01138	4.63506	-3.61094	2.96389	-3.24894	0.11173	-2.88694	0.94128	-3.33944	0.99606	-3.62225	0.2551	-3.22632	4.90812	-3.65619	3.74732
-3.396	0.10094	-3.00007	4.66124	-3.59963	2.97543	-3.23763	0.11038	-2.87563	0.9373	-3.32813	1.00338	-3.61094	0.25544	-3.215	4.95532	-3.64488	3.75255
-3.38469	0.10025	-2.98875	4.68742	-3.58831	2.98902	-3.22632	0.10906	-2.86432	0.93331	-3.31681	1.01047	-3.59963	0.25559	-3.20369	5.00157	-3.63356	3.76057
-3.37338	0.0996	-2.97744	4.71341	-3.577	3.00476	-3.215	0.10779	-2.85301	0.92942	-3.3055	1.01727	-3.58831	0.25557	-3.19238	5.04673	-3.62225	3.77161
-3.36206	0.09902	-2.96613	4.73869	-3.56569	3.02221	-3.20369	0.10654	-2.84169	0.92563	-3.29419	1.02378	-3.577	0.25538	-3.18107	5.09145	-3.61094	3.78569
-3.35075	0.0985	-2.95482	4.76346	-3.55438	3.04113	-3.19238	0.10532	-2.83038	0.92193	-3.28288	1.02996	-3.56569	0.25499	-3.16975	5.13546	-3.59963	3.80217
-3.33944	0.09805	-2.9435	4.78821	-3.54306	3.06144	-3.18107	0.10415	-2.81907	0.91828	-3.27157	1.03578	-3.55438	0.25439	-3.15844	5.17798	-3.58831	3.8212
-3.32813	0.09767	-2.93219	4.81286	-3.53175	3.08311	-3.16975	0.10301	-2.80776	0.91463	-3.26025	1.0412	-3.54306	0.25358	-3.14713	5.21917	-3.577	3.84289
-3.31681	0.09736	-2.92088	4.83769	-3.52044	3.10615	-3.15844	0.10191	-2.79644	0.91099	-3.24894	1.04628	-3.53175	0.25258	-3.13582	5.25922	-3.56569	3.86666
-3.3055	0.09711	-2.90957	4.86291	-3.50913	3.13059	-3.14713	0.10085	-2.78513	0.90738	-3.23763	1.05105	-3.52044	0.25141	-3.1245	5.29833	-3.55438	3.89216
-3.29419	0.09694	-2.89826	4.88801	-3.49781	3.15627	-3.13582	0.09983	-2.77382	0.9038	-3.22632	1.05553	-3.50913	0.25008	-3.11319	5.33644	-3.54306	3.91928
-3.28288	0.09683	-2.88694	4.91317	-3.4865	3.18331	-3.1245	0.09887	-2.76251	0.90023	-3.215	1.05969	-3.49781	0.24859	-3.10188	5.37349	-3.53175	3.94796
-3.27157	0.09679	-2.87563	4.93848	-3.47519	3.21183	-3.11319	0.09796	-2.75119	0.89667	-3.20369	1.06345	-3.4865	0.24697	-3.09057	5.40926	-3.52044	3.97821
-3.26025	0.09683	-2.86432	4.96423	-3.46388	3.24179	-3.10188	0.09714	-2.73988	0.89315	-3.19238	1.06678	-3.47519	0.24526	-3.07925	5.44324	-3.50913	4.01002
-3.24894	0.09693	-2.85301	4.99099	-3.45256	3.27294	-3.09057	0.09638	-2.72857	0.88962	-3.18107	1.06985	-3.46388	0.24346	-3.06794	5.47548	-3.49781	4.04319
-3.23763	0.09711	-2.84169	5.01862	-3.44125	3.30506	-3.07925	0.09569	-2.71726	0.88605	-3.16975	1.07261	-3.45256	0.24158	-3.05663	5.50596	-3.4865	4.07786
-3.22632	0.09737	-2.83038	5.04699	-3.42994	3.33809	-3.06794	0.09505	-2.70594	0.88245	-3.15844	1.07489	-3.44125	0.2396	-3.04532	5.53495	-3.47519	4.11417
-3.215	0.0977	-2.81907	5.07594	-3.41863	3.3721	-3.05663	0.09448	-2.69463	0.87889	-3.14713	1.07674	-3.42994	0.23756	-3.034	5.56252	-3.46388	4.15207
-3.20369	0.09811	-2.80776	5.10505	-3.40731	3.40737	-3.04532	0.09398	-2.68332	0.87539	-3.13582	1.07822	-3.41863	0.23546	-3.02269	5.58848	-3.45256	4.19123
-3.19238	0.09859	-2.79644	5.13429	-3.396	3.44378	-3.034	0.09356	-2.67201	0.87183	-3.1245	1.07938	-3.40731	0.23335	-3.01138	5.61304	-3.44125	4.23133
-3.18107	0.09916	-2.78513	5.16381	-3.38469	3.48089	-3.02269	0.09323	-2.66069	0.86818	-3.11319	1.0802	-3.396	0.23125	-3.00007	5.63676	-3.42994	4.2723
-3.16975	0.0998	-2.77382	5.19352	-3.37338	3.51863	-3.01138	0.09299	-2.64938	0.86441	-3.10188	1.08072	-3.38469	0.22914	-2.98875	5.66033	-3.41863	4.3142
-3.15844	0.10051	-2.76251	5.22314	-3.36206	3.55749	-3.00007	0.09285	-2.63807	0.86041	-3.09057	1.08089	-3.37338	0.22704	-2.97744	5.68351	-3.40731	4.35742
-3.14713	0.10128	-2.75119	5.25264	-3.35075	3.59751	-2.98875	0.09281	-2.62676	0.85615	-3.07925	1.08062	-3.36206	0.22499	-2.96613	5.7057	-3.396	4.40175
-3.13582	0.10211	-2.73988	5.282	-3.33944	3.63841	-2.97744	0.09288	-2.61544	0.8516	-3.06794	1.07991	-3.35075	0.22303	-2.95482	5.72713	-3.38469	4.44665
-3.1245	0.103	-2.72857	5.31094	-3.32813	3.68001	-2.96613	0.09306	-2.60413	0.84681	-3.05663	1.0788	-3.33944	0.22114	-2.9435	5.74841	-3.37338	4.49201
-3.11319	0.10396	-2.71726	5.33921	-3.31681	3.72197	-2.95482	0.09335	-2.59282	0.84178	-3.04532	1.07733	-3.32813	0.21932	-2.93219	5.76942	-3.36206	4.53848
-3.10188	0.10497	-2.70594	5.36681	-3.3055	3.76415	-2.9435	0.09375	-2.58151	0.8364	-3.034	1.07555	-3.31681	0.21757	-2.92088	5.79053	-3.35075	4.58608
-3.09057	0.10605	-2.69463	5.39413	-3.29419	3.80648	-2.93219	0.09427	-2.5702	0.83064	-3.02269	1.07341	-3.3055	0.21589	-2.90957	5.81199	-3.33944	4.63447
-3.07925	0.10717	-2.68332	5.42106	-3.28288	3.84886	-2.92088	0.09491	-2.55888	0.82461	-3.01138	1.07098	-3.29419	0.21428	-2.89826	5.83322	-3.32813	4.6834
-3.06794	0.10832	-2.67201	5.44697	-3.27157	3.89111	-2.90957	0.09566	-2.54757	0.81833	-3.00007	1.06837	-3.28288	0.21275	-2.88694	5.85444	-3.31681	4.73243
-3.05663	0.10952	-2.66069	5.47171	-3.26025	3.93315	-2.89826	0.09654	-2.53626	0.81179	-2.98875	1.06572	-3.27157	0.2113	-2.87563	5.87578	-3.3055	4.78143
-3.04532	0.11075	-2.64938	5.49495	-3.24894	3.97507	-2.88694	0.09752	-2.52495	0.80494	-2.97744	1.06299	-3.26025	0.20994	-2.86432	5.89754	-3.29419	4.83026
-3.034	0.11202	-2.63807	5.51608	-3.23763	4.01698	-2.87563	0.09862	-2.51363	0.79779	-2.96613	1.06007	-3.24894	0.20867	-2.85301	5.92041	-3.28288	4.87882
-3.02269	0.11333	-2.62676	5.53473	-3.22632	4.05902	-2.86432	0.09983	-2.50232	0.79036	-2.95482	1.05702	-3.23763	0.20749	-2.84169	5.94425	-3.27157	4.92689
-3.01138	0.11468	-2.61544	5.55071	-3.215	4.10111	-2.85301	0.10114	-2.49101	0.7827	-2.9435	1.05394	-3.22632	0.20643	-2.83038	5.96892	-3.26025	4.97435
-3.00007	0.11606	-2.60413	5.56445	-3.20369	4.14277	-2.84169	0.10256	-2.4797	0.77482	-2.93219	1.05083	-3.215	0.20549	-2.81907	5.99421	-3.24894	5.02135
-2.98875	0.1175	-2.59282	5.5758	-3.19238	4.18387	-2.83038	0.10408	-2.46838	0.76665	-2.92088	1.04774	-3.20369	0.20465	-2.80776	6.01968	-3.23763	5.06803
-2.97744	0.11899	-2.58151	5.58403	-3.18107	4.22491	-2.81907	0.1057	-2.45707	0.75823	-2.90957	1.04475	-3.19238	0.20392	-2.79644	6.04527	-3.22632	5.11455
-2.96613	0.12051	-2.5702	5.58899	-3.16975	4.26567	-2.80776	0.10739	-2.44576	0.74958	-2.89826	1.04175	-3.18107	0.20331	-2.78513	6.07118	-3.215	5.16081
-2.95482	0.12207	-2.55888	5.59139	-3.15844	4.30551	-2.79644	0.10913	-2.43445	0.74072	-2.88694	1.0388	-3.16975	0.20282	-2.77382	6.09732	-3.20369	5.20622
-2.9435	0.12369	-2.54757	5.59149	-3.14713	4.34456	-2.78513	0.11093	-2.42313	0.73176	-2.87563	1.03592	-3.15844	0.20242	-2.76251	6.12337	-3.19238	5.25065
-2.93219	0.12535	-2.53626	5.58907	-3.13582	4.38295	-2.77382	0.11277	-2.41182	0.72276	-2.86432	1.03314	-3.14713	0.20213	-2.75119	6.14932	-3.18107	5.29475
-2.92088	0.12706	-2.52495	5.58397	-3.1245	4.42082	-2.76251	0.11463	-2.40051	0.71369	-2.85301	1.03056	-3.13582	0.20194	-2.73988	6.17515	-3.16975	5.33828
-2.90957	0.12882	-2.51363	5.57615	-3.11319	4.45815	-2.75119	0.1165	-2.3892	0.70467	-2.84169	1.02819	-3.1245	0.20187	-2.72857	6.20056	-3.15844	5.3804
-2.89826	0.13061	-2.50232	5.56581	-3.10188	4.49488	-2.73988	0.11836	-2.37788	0.69576	-2.83038	1.02601	-3.11319	0.20192	-2.71726	6.22526	-3.14713	5.4213
-2.88694	0.13244	-2.49101	5.55332	-3.09057	4.5308	-2.72857	0.12019	-2.36657	0.68698	-2.81907	1.02398	-3.10188	0.20211	-2.70594	6.24926	-3.13582	5.46117
-2.87563	0.1343	-2.4797	5.53875	-3.07925	4.56548	-2.71726	0.12197	-2.35526	0.67836	-2.80776	1.02202	-3.09057	0.20243	-2.69463	6.27302	-3.1245	5.5002
-2.86432	0.1362	-2.46838	5.52165	-3.06794	4.59893	-2.70594	0.1237	-2.34395	0.66992	-2.79644	1.02012	-3.07925	0.20285	-2.68332	6.29645	-3.11319	5.53836
-2.85301	0.13815	-2.45707	5.50238	-3.05663	4.63115	-2.69463	0.12537	-2.33263	0.6617	-2.78513	1.01831	-3.06794	0.20337	-2.67201	6.31879	-3.10188	5.5756
-2.84169	0.14014	-2.44576	5.48116	-3.04532	4.66235	-2.68332	0.12696	-2.32132	0.65373	-2.77382	1.01657	-3.05663	0.20399	-2.66069	6.33989	-3.09057	5.61169
-2.83038	0.14217	-2.43445	5.45807	-3.034	4.69256	-2.67201	0.12845	-2.31001	0.64605	-2.76251	1.01486	-3.04532	0.20473	-2.64938	6.35936	-3.07925	5.6461
-2.81907	0.14424	-2.42313	5.43398	-3.02269	4.72163	-2.66069	0.12983	-2.2987	0.6387	-2.75119	1.01317	-3.034	0.20559	-2.63807	6.37649	-3.06794	5.67885
-2.80776	0.14632	-2.41182	5.40935	-3.01138	4.74973	-2.64938	0.1311	-2.28738	0.63167	-2.73988	1.01151	-3.02269	0.20656	-2.62676	6.39089	-3.05663	5.70995
-2.79644	0.14841	-2.40051	5.38404	-3.00007	4.77731	-2.63807	0.13223	-2.27607	0.625	-2.72857	1.00981	-3.01138	0.20767	-2.61544	6.40231	-3.04532	5.73968
-2.78513	0.15051	-2.3892	5.35873	-2.98875	4.80493	-2.62676	0.1332	-2.26476	0.61874	-2.71726	1.00802	-3.00007	0.20891	-2.60413	6.41126	-3.034	5.76811
-2.77382	0.15261	-2.37788	5.334	-2.97744	4.8324	-2.61544	0.134	-2.25345	0.61289	-2.70594	1.00615	-2.98875	0.21032	-2.59282	6.41758	-3.02269	5.79504
-2.76251	0.1547	-2.36657	5.31026	-2.96613	4.8592	-2.60413	0.13463	-2.24213	0.60739	-2.69463	1.00426	-2.97744	0.21188	-2.58151	6.42043	-3.01138	5.82071
-2.75119	0.15677	-2.35526	5.28766	-2.95482	4.88554	-2.59282	0.1351	-2.23082	0.60229	-2.68332	1.00234	-2.96613	0.21358	-2.5702	6.41963	-3.00007	5.84568
-2.73988	0.15881	-2.34395	5.26634	-2.9435	4.9119	-2.58151	0.13538	-2.21951	0.59755	-2.67201	1.00027	-2.95482	0.21543	-2.55888	6.416	-2.98875	5.87065
-2.72857	0.1608	-2.33263	5.24664	-2.93219	4.9382	-2.5702	0.13547	-2.2082	0.59315	-2.66069	0.99801	-2.9435	0.21744	-2.54757	6.40983	-2.97744	5.89539
-2.71726	0.16274	-2.32132	5.22876	-2.92088	4.96475	-2.55888	0.13538	-2.19689	0.58908	-2.64938	0.99551	-2.93219	0.21962	-2.53626	6.40085	-2.96613	5.91927
-2.70594	0.16462	-2.31001	5.2132	-2.90957	4.99173	-2.54757	0.13515	-2.18557	0.58532	-2.63807	0.99264	-2.92088	0.22196	-2.52495	6.38891	-2.95482	5.94256
-2.69463	0.16643	-2.2987	5.20008	-2.89826	5.01862	-2.53626	0.13477	-2.17426	0.58183	-2.62676	0.98935	-2.90957	0.22448	-2.51363	6.37393	-2.9435	5.96585
-2.68332	0.16819	-2.28738	5.18957	-2.88694	5.04561	-2.52495	0.13422	-2.16295	0.57864	-2.61544	0.9856	-2.89826	0.22715	-2.50232	6.35617	-2.93219	5.98903
-2.67201	0.16985	-2.27607	5.18191	-2.87563	5.07278	-2.51363	0.13352	-2.15164	0.5757	-2.60413	0.98145	-2.88694	0.22996	-2.49101	6.33602	-2.92088	6.01249
-2.66069	0.17143	-2.26476	5.1777	-2.86432	5.10043	-2.50232	0.13268	-2.14032	0.57298	-2.59282	0.97688	-2.87563	0.23292	-2.4797	6.31357	-2.90957	6.03648
-2.64938	0.1729	-2.25345	5.17691	-2.85301	5.12914	-2.49101	0.13168	-2.12901	0.57042	-2.58151	0.97178	-2.86432	0.23603	-2.46838	6.2883	-2.89826	6.06037
-2.63807	0.17424	-2.24213	5.17908	-2.84169	5.15876	-2.4797	0.13053	-2.1177	0.56798	-2.5702	0.96611	-2.85301	0.23929	-2.45707	6.26061	-2.88694	6.08441
-2.62676	0.17543	-2.23082	5.18443	-2.83038	5.18916	-2.46838	0.12923	-2.10639	0.56573	-2.55888	0.95999	-2.84169	0.2427	-2.44576	6.23074	-2.87563	6.1087
-2.61544	0.17647	-2.21951	5.19292	-2.81907	5.22017	-2.45707	0.12782	-2.09507	0.56362	-2.54757	0.95348	-2.83038	0.24625	-2.43445	6.19879	-2.86432	6.13356
-2.60413	0.17738	-2.2082	5.20429	-2.80776	5.25137	-2.44576	0.12629	-2.08376	0.56158	-2.53626	0.94655	-2.81907	0.24994	-2.42313	6.16574	-2.85301	6.1597
-2.59282	0.17814	-2.19689	5.21857	-2.79644	5.2827	-2.43445	0.12465	-2.07245	0.55963	-2.52495	0.93916	-2.80776	0.25371	-2.41182	6.13211	-2.84169	6.18695
-2.58151	0.17872	-2.18557	5.23564	-2.78513	5.31432	-2.42313	0.12293	-2.06114	0.55771	-2.51363	0.93131	-2.79644	0.25754	-2.40051	6.09774	-2.83038	6.21517
-2.5702	0.17913	-2.17426	5.25523	-2.77382	5.34613	-2.41182	0.12115	-2.04982	0.55571	-2.50232	0.92303	-2.78513	0.26144	-2.3892	6.0634	-2.81907	6.24416
-2.55888	0.17939	-2.16295	5.27759	-2.76251	5.37784	-2.40051	0.11933	-2.03851	0.55364	-2.49101	0.91437	-2.77382	0.26539	-2.37788	6.02976	-2.80776	6.27338
-2.54757	0.17952	-2.15164	5.30255	-2.75119	5.40941	-2.3892	0.11746	-2.0272	0.55153	-2.4797	0.90535	-2.76251	0.26934	-2.36657	5.99724	-2.79644	6.30282
-2.53626	0.17951	-2.14032	5.32968	-2.73988	5.4408	-2.37788	0.11558	-2.01589	0.54934	-2.46838	0.89589	-2.75119	0.27327	-2.35526	5.96602	-2.78513	6.33263
-2.52495	0.17935	-2.12901	5.35876	-2.72857	5.47174	-2.36657	0.11369	-2.00457	0.54704	-2.45707	0.88605	-2.73988	0.27716	-2.34395	5.93626	-2.77382	6.3627
-2.51363	0.17904	-2.1177	5.38945	-2.71726	5.50195	-2.35526	0.11181	-1.99326	0.54465	-2.44576	0.87586	-2.72857	0.28098	-2.33263	5.90834	-2.76251	6.3927
-2.50232	0.17858	-2.10639	5.42231	-2.70594	5.53143	-2.34395	0.10996	-1.98195	0.54216	-2.43445	0.86537	-2.71726	0.28471	-2.32132	5.88249	-2.75119	6.42259
-2.49101	0.17799	-2.09507	5.45713	-2.69463	5.56056	-2.33263	0.10815	-1.97064	0.53962	-2.42313	0.85469	-2.70594	0.28831	-2.31001	5.85925	-2.73988	6.45231
-2.4797	0.17727	-2.08376	5.49325	-2.68332	5.58925	-2.32132	0.10639	-1.95932	0.53698	-2.41182	0.84392	-2.69463	0.2918	-2.2987	5.83878	-2.72857	6.48155
-2.46838	0.17641	-2.07245	5.53102	-2.67201	5.61682	-2.31001	0.1047	-1.94801	0.53423	-2.40051	0.83302	-2.68332	0.29514	-2.28738	5.82124	-2.71726	6.50997
-2.45707	0.17542	-2.06114	5.56984	-2.66069	5.64313	-2.2987	0.10309	-1.9367	0.53137	-2.3892	0.82213	-2.67201	0.2983	-2.27607	5.80691	-2.70594	6.53757
-2.44576	0.17431	-2.04982	5.60905	-2.64938	5.66785	-2.28738	0.10157	-1.92539	0.5284	-2.37788	0.81134	-2.66069	0.30126	-2.26476	5.79644	-2.69463	6.56482
-2.43445	0.1731	-2.03851	5.64873	-2.63807	5.69032	-2.27607	0.10015	-1.91407	0.52543	-2.36657	0.80067	-2.64938	0.304	-2.25345	5.78979	-2.68332	6.5916
-2.42313	0.17182	-2.0272	5.68922	-2.62676	5.71017	-2.26476	0.09884	-1.90276	0.52248	-2.35526	0.79017	-2.63807	0.30647	-2.24213	5.78648	-2.67201	6.61709
-2.41182	0.17049	-2.01589	5.73024	-2.61544	5.72719	-2.25345	0.09766	-1.89145	0.51951	-2.34395	0.77988	-2.62676	0.30863	-2.23082	5.78672	-2.66069	6.64115
-2.40051	0.1691	-2.00457	5.77158	-2.60413	5.74182	-2.24213	0.09659	-1.88014	0.51652	-2.33263	0.76985	-2.61544	0.31047	-2.21951	5.79047	-2.64938	6.66336
-2.3892	0.16769	-1.99326	5.81366	-2.59282	5.75394	-2.23082	0.09565	-1.86882	0.51349	-2.32132	0.76012	-2.60413	0.31201	-2.2082	5.79744	-2.63807	6.68296
-2.37788	0.16627	-1.98195	5.85654	-2.58151	5.76276	-2.21951	0.09485	-1.85751	0.51044	-2.31001	0.75075	-2.59282	0.31324	-2.19689	5.80765	-2.62676	6.69952
-2.36657	0.16485	-1.97064	5.90026	-2.5702	5.76812	-2.2082	0.09417	-1.8462	0.5074	-2.2987	0.74179	-2.58151	0.31411	-2.18557	5.82096	-2.61544	6.71278
-2.35526	0.16345	-1.95932	5.94471	-2.55888	5.77078	-2.19689	0.09362	-1.83489	0.50438	-2.28738	0.73324	-2.5702	0.3146	-2.17426	5.83706	-2.60413	6.72327
-2.34395	0.16208	-1.94801	5.98981	-2.54757	5.77101	-2.18557	0.0932	-1.82358	0.5014	-2.27607	0.72515	-2.55888	0.31477	-2.16295	5.85623	-2.59282	6.73082
-2.33263	0.16075	-1.9367	6.03574	-2.53626	5.76858	-2.17426	0.0929	-1.81226	0.49845	-2.26476	0.71758	-2.54757	0.31467	-2.15164	5.87826	-2.58151	6.73454
-2.32132	0.15947	-1.92539	6.08242	-2.52495	5.76331	-2.16295	0.09272	-1.80095	0.49554	-2.25345	0.71054	-2.53626	0.31428	-2.14032	5.90266	-2.5702	6.73423
-2.31001	0.15827	-1.91407	6.13173	-2.51363	5.75518	-2.15164	0.09266	-1.78964	0.49269	-2.24213	0.70398	-2.52495	0.31357	-2.12901	5.92918	-2.55888	6.73077
-2.2987	0.15714	-1.90276	6.18385	-2.50232	5.7444	-2.14032	0.09272	-1.77833	0.48993	-2.23082	0.69793	-2.51363	0.31256	-2.1177	5.95743	-2.54757	6.7245
-2.28738	0.1561	-1.89145	6.23776	-2.49101	5.73131	-2.12901	0.09289	-1.76701	0.48722	-2.21951	0.6924	-2.50232	0.31126	-2.10639	5.98804	-2.53626	6.71513
-2.27607	0.15515	-1.88014	6.29367	-2.4797	5.71602	-2.1177	0.09317	-1.7557	0.48459	-2.2082	0.68732	-2.49101	0.30967	-2.09507	6.02075	-2.52495	6.70248
-2.26476	0.15432	-1.86882	6.35136	-2.46838	5.69806	-2.10639	0.09356	-1.74439	0.48205	-2.19689	0.6827	-2.4797	0.3078	-2.08376	6.05484	-2.51363	6.6865
-2.25345	0.1536	-1.85751	6.41123	-2.45707	5.6778	-2.09507	0.09406	-1.73308	0.47954	-2.18557	0.67852	-2.46838	0.30564	-2.07245	6.09066	-2.50232	6.66743
-2.24213	0.15299	-1.8462	6.47348	-2.44576	5.65547	-2.08376	0.09466	-1.72176	0.47708	-2.17426	0.67473	-2.45707	0.30324	-2.06114	6.12754	-2.49101	6.64569
-2.23082	0.15249	-1.83489	6.53826	-2.43445	5.63117	-2.07245	0.09535	-1.71045	0.47471	-2.16295	0.67136	-2.44576	0.3006	-2.04982	6.16476	-2.4797	6.62137
-2.21951	0.15212	-1.82358	6.60571	-2.42313	5.6058	-2.06114	0.09615	-1.69914	0.4724	-2.15164	0.66837	-2.43445	0.29775	-2.03851	6.20238	-2.46838	6.59394
-2.2082	0.15185	-1.81226	6.67581	-2.41182	5.57984	-2.04982	0.09702	-1.68783	0.47007	-2.14032	0.6657	-2.42313	0.29475	-2.0272	6.24075	-2.45707	6.56385
-2.19689	0.15168	-1.80095	6.7486	-2.40051	5.55314	-2.03851	0.09796	-1.67651	0.46773	-2.12901	0.66331	-2.41182	0.29164	-2.01589	6.27959	-2.44576	6.53133
-2.18557	0.15162	-1.78964	6.82439	-2.3892	5.52641	-2.0272	0.09898	-1.6652	0.46536	-2.1177	0.66115	-2.40051	0.28843	-2.00457	6.31862	-2.43445	6.49654
-2.17426	0.15166	-1.77833	6.90343	-2.37788	5.50027	-2.01589	0.10007	-1.65389	0.46294	-2.10639	0.65929	-2.3892	0.28515	-1.99326	6.35831	-2.42313	6.4605
-2.16295	0.15179	-1.76701	6.98558	-2.36657	5.47511	-2.00457	0.10122	-1.64258	0.46046	-2.09507	0.65769	-2.37788	0.28184	-1.98195	6.39871	-2.41182	6.42375
-2.15164	0.15201	-1.7557	7.07115	-2.35526	5.45111	-1.99326	0.10242	-1.63126	0.45791	-2.08376	0.65624	-2.36657	0.27854	-1.97064	6.43988	-2.40051	6.38617
-2.14032	0.15232	-1.74439	7.16007	-2.34395	5.42842	-1.98195	0.10368	-1.61995	0.45527	-2.07245	0.65499	-2.35526	0.27527	-1.95932	6.48169	-2.3892	6.34855
-2.12901	0.15271	-1.73308	7.25173	-2.33263	5.40739	-1.97064	0.10499	-1.60864	0.45255	-2.06114	0.65385	-2.34395	0.27204	-1.94801	6.52404	-2.37788	6.3116
-2.1177	0.15317	-1.72176	7.34624	-2.32132	5.38823	-1.95932	0.10636	-1.59733	0.4497	-2.04982	0.65273	-2.33263	0.2689	-1.9367	6.56711	-2.36657	6.27578
-2.10639	0.1537	-1.71045	7.44431	-2.31001	5.37146	-1.94801	0.10776	-1.58601	0.44672	-2.03851	0.6516	-2.32132	0.26586	-1.92539	6.61083	-2.35526	6.24129
-2.09507	0.15431	-1.69914	7.54562	-2.2987	5.35722	-1.9367	0.1092	-1.5747	0.44359	-2.0272	0.65051	-2.31001	0.26297	-1.91407	6.65717	-2.34395	6.20831
-2.08376	0.15498	-1.68783	7.64909	-2.28738	5.34566	-1.92539	0.11067	-1.56339	0.44026	-2.01589	0.64941	-2.2987	0.26023	-1.90276	6.70633	-2.33263	6.17724
-2.07245	0.15571	-1.67651	7.75487	-2.27607	5.33706	-1.91407	0.11219	-1.55208	0.43676	-2.00457	0.64826	-2.28738	0.25767	-1.89145	6.75727	-2.32132	6.14835
-2.06114	0.15649	-1.6652	7.86296	-2.26476	5.33202	-1.90276	0.11376	-1.54076	0.43307	-1.99326	0.64707	-2.27607	0.2553	-1.88014	6.81019	-2.31001	6.12222
-2.04982	0.15729	-1.65389	7.97262	-2.25345	5.33051	-1.89145	0.11534	-1.52945	0.42923	-1.98195	0.64585	-2.26476	0.25316	-1.86882	6.86484	-2.2987	6.09901
-2.03851	0.15812	-1.64258	8.08401	-2.24213	5.33207	-1.88014	0.11695	-1.51814	0.42526	-1.97064	0.64461	-2.25345	0.25126	-1.85751	6.92167	-2.28738	6.0789
-2.0272	0.15898	-1.63126	8.19684	-2.23082	5.33692	-1.86882	0.11857	-1.50683	0.42109	-1.95932	0.64333	-2.24213	0.24957	-1.8462	6.98087	-2.27607	6.06221
-2.01589	0.15987	-1.61995	8.31068	-2.21951	5.34504	-1.85751	0.1202	-1.49551	0.41668	-1.94801	0.64199	-2.23082	0.24814	-1.83489	7.04263	-2.26476	6.04961
-2.00457	0.16077	-1.60864	8.42534	-2.2082	5.35614	-1.8462	0.12185	-1.4842	0.41207	-1.9367	0.64057	-2.21951	0.24697	-1.82358	7.10711	-2.25345	6.04105
-1.99326	0.1617	-1.59733	8.54042	-2.19689	5.37026	-1.83489	0.1235	-1.47289	0.40726	-1.92539	0.63907	-2.2082	0.24602	-1.81226	7.17426	-2.24213	6.03605
-1.98195	0.16264	-1.58601	8.65603	-2.18557	5.38727	-1.82358	0.12516	-1.46158	0.40227	-1.91407	0.63762	-2.19689	0.24531	-1.80095	7.24414	-2.23082	6.03486
-1.97064	0.16361	-1.5747	8.77168	-2.17426	5.40688	-1.81226	0.12682	-1.45027	0.39709	-1.90276	0.63624	-2.18557	0.24482	-1.78964	7.31709	-2.21951	6.03743
-1.95932	0.1646	-1.56339	8.88661	-2.16295	5.42938	-1.80095	0.12848	-1.43895	0.39174	-1.89145	0.63485	-2.17426	0.24455	-1.77833	7.39336	-2.2082	6.04347
-1.94801	0.1656	-1.55208	9.00077	-2.15164	5.45457	-1.78964	0.13017	-1.42764	0.38623	-1.88014	0.63346	-2.16295	0.24451	-1.76701	7.4728	-2.19689	6.05296
-1.9367	0.16662	-1.54076	9.11397	-2.14032	5.48201	-1.77833	0.13188	-1.41633	0.38059	-1.86882	0.63205	-2.15164	0.24468	-1.7557	7.55574	-2.18557	6.06578
-1.92539	0.16765	-1.52945	9.22664	-2.12901	5.51148	-1.76701	0.1336	-1.40502	0.37482	-1.85751	0.63064	-2.14032	0.24505	-1.74439	7.64212	-2.17426	6.08161
-1.91407	0.16874	-1.51814	9.33899	-2.1177	5.54261	-1.7557	0.13534	-1.3937	0.36898	-1.8462	0.62924	-2.12901	0.24561	-1.73308	7.73127	-2.16295	6.10074
-1.90276	0.16989	-1.50683	9.44996	-2.10639	5.57602	-1.74439	0.13709	-1.38239	0.36311	-1.83489	0.62788	-2.1177	0.24634	-1.72176	7.82332	-2.15164	6.12293
-1.89145	0.17107	-1.49551	9.55863	-2.09507	5.61144	-1.73308	0.13883	-1.37108	0.35719	-1.82358	0.62656	-2.10639	0.24727	-1.71045	7.91902	-2.14032	6.14771
-1.88014	0.17228	-1.4842	9.66484	-2.08376	5.64823	-1.72176	0.14058	-1.35977	0.35128	-1.81226	0.62527	-2.09507	0.24838	-1.69914	8.01802	-2.12901	6.17479
-1.86882	0.17351	-1.47289	9.76886	-2.07245	5.68673	-1.71045	0.14233	-1.34845	0.34536	-1.80095	0.62402	-2.08376	0.24964	-1.68783	8.11917	-2.1177	6.20377
-1.85751	0.17477	-1.46158	9.87047	-2.06114	5.72633	-1.69914	0.1441	-1.33714	0.33946	-1.78964	0.62286	-2.07245	0.25106	-1.67651	8.2226	-2.10639	6.23531
-1.8462	0.17605	-1.45027	9.96931	-2.04982	5.76634	-1.68783	0.14587	-1.32583	0.3336	-1.77833	0.62181	-2.06114	0.25263	-1.6652	8.32832	-2.09507	6.26913
-1.83489	0.17737	-1.43895	10.0654	-2.03851	5.80685	-1.67651	0.14763	-1.31452	0.32777	-1.76701	0.62082	-2.04982	0.25431	-1.65389	8.43555	-2.08376	6.30447
-1.82358	0.17872	-1.42764	10.1589	-2.0272	5.8482	-1.6652	0.14939	-1.3032	0.32201	-1.7557	0.61993	-2.03851	0.25608	-1.64258	8.54447	-2.07245	6.34172
-1.81226	0.18009	-1.41633	10.2497	-2.01589	5.89011	-1.65389	0.15115	-1.29189	0.31633	-1.74439	0.61914	-2.0272	0.25796	-1.63126	8.65474	-2.06114	6.38018
-1.80095	0.18149	-1.40502	10.3376	-2.00457	5.93235	-1.64258	0.1529	-1.28058	0.31074	-1.73308	0.61837	-2.01589	0.25993	-1.61995	8.76595	-2.04982	6.41906
-1.78964	0.18292	-1.3937	10.4235	-1.99326	5.97536	-1.63126	0.15465	-1.26927	0.30525	-1.72176	0.61765	-2.00457	0.26199	-1.60864	8.87789	-2.03851	6.45845
-1.77833	0.18439	-1.38239	10.5077	-1.98195	6.01918	-1.61995	0.15639	-1.25795	0.2999	-1.71045	0.61704	-1.99326	0.26412	-1.59733	8.99011	-2.0272	6.49871
-1.76701	0.18588	-1.37108	10.5894	-1.97064	6.06387	-1.60864	0.15811	-1.24664	0.29469	-1.69914	0.6165	-1.98195	0.26632	-1.58601	9.10275	-2.01589	6.53952
-1.7557	0.18739	-1.35977	10.669	-1.95932	6.10931	-1.59733	0.15982	-1.23533	0.28961	-1.68783	0.61594	-1.97064	0.2686	-1.5747	9.21527	-2.00457	6.58061
-1.74439	0.18893	-1.34845	10.7464	-1.94801	6.15541	-1.58601	0.16152	-1.22402	0.2847	-1.67651	0.61536	-1.95932	0.27095	-1.56339	9.32688	-1.99326	6.62243
-1.73308	0.19046	-1.33714	10.8217	-1.9367	6.20235	-1.5747	0.16321	-1.2127	0.27998	-1.6652	0.61476	-1.94801	0.27336	-1.55208	9.43753	-1.98195	6.66503
-1.72176	0.19199	-1.32583	10.8949	-1.92539	6.25007	-1.56339	0.16489	-1.20139	0.27545	-1.65389	0.61409	-1.9367	0.27582	-1.54076	9.54704	-1.97064	6.70848
-1.71045	0.19353	-1.31452	10.9655	-1.91407	6.30047	-1.55208	0.16654	-1.19008	0.27112	-1.64258	0.61336	-1.92539	0.27832	-1.52945	9.65587	-1.95932	6.75264
-1.69914	0.19508	-1.3032	11.0344	-1.90276	6.35373	-1.54076	0.1682	-1.17877	0.26697	-1.63126	0.61256	-1.91407	0.28093	-1.51814	9.76425	-1.94801	6.7974
-1.68783	0.1966	-1.29189	11.1016	-1.89145	6.40883	-1.52945	0.16984	-1.16745	0.26303	-1.61995	0.61166	-1.90276	0.28364	-1.50683	9.87104	-1.9367	6.84293
-1.67651	0.1981	-1.28058	11.1666	-1.88014	6.46595	-1.51814	0.17147	-1.15614	0.25928	-1.60864	0.61065	-1.89145	0.28641	-1.49551	9.97531	-1.92539	6.88915
-1.6652	0.19955	-1.26927	11.2297	-1.86882	6.52487	-1.50683	0.17307	-1.14483	0.25572	-1.59733	0.60951	-1.88014	0.28923	-1.4842	10.0769	-1.91407	6.9381
-1.65389	0.20095	-1.25795	11.2914	-1.85751	6.586	-1.49551	0.17461	-1.13352	0.25235	-1.58601	0.60824	-1.86882	0.29208	-1.47289	10.1761	-1.90276	6.98997
-1.64258	0.20231	-1.24664	11.3518	-1.8462	6.64953	-1.4842	0.1761	-1.1222	0.24916	-1.5747	0.6068	-1.85751	0.29497	-1.46158	10.2727	-1.89145	7.04368
-1.63126	0.2036	-1.23533	11.4101	-1.83489	6.71563	-1.47289	0.17753	-1.11089	0.24613	-1.56339	0.60515	-1.8462	0.2979	-1.45027	10.3664	-1.88014	7.09941
-1.61995	0.20483	-1.22402	11.4665	-1.82358	6.78443	-1.46158	0.17889	-1.09958	0.24327	-1.55208	0.6033	-1.83489	0.30087	-1.43895	10.4572	-1.86882	7.15692
-1.60864	0.20598	-1.2127	11.5216	-1.81226	6.8559	-1.45027	0.18019	-1.08827	0.24056	-1.54076	0.60127	-1.82358	0.30388	-1.42764	10.5451	-1.85751	7.21664
-1.59733	0.20705	-1.20139	11.5752	-1.80095	6.93009	-1.43895	0.18141	-1.07696	0.23799	-1.52945	0.59908	-1.81226	0.30691	-1.41633	10.6303	-1.8462	7.27878
-1.58601	0.20803	-1.19008	11.6285	-1.78964	7.00731	-1.42764	0.18255	-1.06564	0.23553	-1.51814	0.59673	-1.80095	0.30997	-1.40502	10.7124	-1.83489	7.3435
-1.5747	0.20891	-1.17877	11.6814	-1.77833	7.08783	-1.41633	0.18361	-1.05433	0.23319	-1.50683	0.59415	-1.78964	0.31309	-1.3937	10.7925	-1.82358	7.41099
-1.56339	0.20968	-1.16745	11.7331	-1.76701	7.17147	-1.40502	0.18458	-1.04302	0.23093	-1.49551	0.59129	-1.77833	0.31627	-1.38239	10.8708	-1.81226	7.48117
-1.55208	0.21035	-1.15614	11.7839	-1.7557	7.25854	-1.3937	0.18545	-1.03171	0.22874	-1.4842	0.58816	-1.76701	0.31948	-1.37108	10.9466	-1.80095	7.55411
-1.54076	0.2109	-1.14483	11.8333	-1.74439	7.34899	-1.38239	0.18623	-1.02039	0.22661	-1.47289	0.58479	-1.7557	0.32273	-1.35977	11.0203	-1.78964	7.63018
-1.52945	0.21137	-1.13352	11.8811	-1.73308	7.44219	-1.37108	0.18689	-1.00908	0.22453	-1.46158	0.58116	-1.74439	0.32602	-1.34845	11.0918	-1.77833	7.70964
-1.51814	0.21174	-1.1222	11.9271	-1.72176	7.53823	-1.35977	0.18743	-0.99777	0.22249	-1.45027	0.57728	-1.73308	0.32929	-1.33714	11.1612	-1.76701	7.79229
-1.50683	0.21199	-1.11089	11.9707	-1.71045	7.63785	-1.34845	0.18784	-0.98646	0.22046	-1.43895	0.57315	-1.72176	0.33256	-1.32583	11.2286	-1.7557	7.87848
-1.49551	0.21209	-1.09958	12.0115	-1.69914	7.7407	-1.33714	0.18812	-0.97514	0.21842	-1.42764	0.56878	-1.71045	0.33586	-1.31452	11.2933	-1.74439	7.96813
-1.4842	0.21206	-1.08827	12.0492	-1.68783	7.8457	-1.32583	0.18827	-0.96383	0.21637	-1.41633	0.56419	-1.69914	0.33918	-1.3032	11.3564	-1.73308	8.06056
-1.47289	0.2119	-1.07696	12.0839	-1.67651	7.95297	-1.31452	0.18826	-0.95252	0.21429	-1.40502	0.55939	-1.68783	0.34247	-1.29189	11.4179	-1.72176	8.15588
-1.46158	0.21162	-1.06564	12.1154	-1.6652	8.06251	-1.3032	0.18813	-0.94121	0.21217	-1.3937	0.55443	-1.67651	0.34573	-1.28058	11.4774	-1.71045	8.25489
-1.45027	0.2112	-1.05433	12.1432	-1.65389	8.17357	-1.29189	0.18788	-0.92989	0.21003	-1.38239	0.54933	-1.6652	0.34895	-1.26927	11.5349	-1.69914	8.3572
-1.43895	0.21064	-1.04302	12.1667	-1.64258	8.28632	-1.28058	0.18749	-0.91858	0.20782	-1.37108	0.54409	-1.65389	0.3521	-1.25795	11.5913	-1.68783	8.46164
-1.42764	0.20996	-1.03171	12.1854	-1.63126	8.40044	-1.26927	0.18695	-0.90727	0.20554	-1.35977	0.53871	-1.64258	0.35521	-1.24664	11.6465	-1.67651	8.56833
-1.41633	0.20915	-1.02039	12.199	-1.61995	8.51551	-1.25795	0.18628	-0.89596	0.20318	-1.34845	0.5332	-1.63126	0.35826	-1.23533	11.6997	-1.6652	8.67726
-1.40502	0.20823	-1.00908	12.2083	-1.60864	8.63132	-1.24664	0.18547	-0.88464	0.20077	-1.33714	0.52758	-1.61995	0.36122	-1.22402	11.7512	-1.65389	8.78766
-1.3937	0.20721	-0.99777	12.2126	-1.59733	8.74746	-1.23533	0.18451	-0.87333	0.19832	-1.32583	0.52187	-1.60864	0.36409	-1.2127	11.8016	-1.64258	8.89968
-1.38239	0.2061	-0.98646	12.2113	-1.58601	8.86405	-1.22402	0.18339	-0.86202	0.19579	-1.31452	0.51604	-1.59733	0.36686	-1.20139	11.8507	-1.63126	9.013
-1.37108	0.2049	-0.97514	12.2043	-1.5747	8.98059	-1.2127	0.18215	-0.85071	0.19318	-1.3032	0.51014	-1.58601	0.36955	-1.19008	11.8996	-1.61995	9.12717
-1.35977	0.20361	-0.96383	12.1909	-1.56339	9.09629	-1.20139	0.18077	-0.83939	0.19049	-1.29189	0.50421	-1.5747	0.37212	-1.17877	11.9483	-1.60864	9.24198
-1.34845	0.20223	-0.95252	12.1711	-1.55208	9.21112	-1.19008	0.17928	-0.82808	0.18775	-1.28058	0.49823	-1.56339	0.37457	-1.16745	11.9961	-1.59733	9.35698
-1.33714	0.20078	-0.94121	12.1452	-1.54076	9.32488	-1.17877	0.17767	-0.81677	0.18496	-1.26927	0.4922	-1.55208	0.37689	-1.15614	12.0432	-1.58601	9.4723
-1.32583	0.19927	-0.92989	12.1133	-1.52945	9.43801	-1.16745	0.17594	-0.80546	0.1821	-1.25795	0.48618	-1.54076	0.3791	-1.14483	12.089	-1.5747	9.58739
-1.31452	0.19767	-0.91858	12.0755	-1.51814	9.55073	-1.15614	0.17409	-0.79414	0.17919	-1.24664	0.48016	-1.52945	0.38121	-1.13352	12.1334	-1.56339	9.70144
-1.3032	0.19601	-0.90727	12.0314	-1.50683	9.66194	-1.14483	0.17213	-0.78283	0.17623	-1.23533	0.47412	-1.51814	0.38321	-1.1222	12.1763	-1.55208	9.81442
-1.29189	0.19429	-0.89596	11.9806	-1.49551	9.77072	-1.13352	0.17007	-0.77152	0.17324	-1.22402	0.46809	-1.50683	0.38505	-1.11089	12.2169	-1.54076	9.92614
-1.28058	0.19252	-0.88464	11.9256	-1.4842	9.8769	-1.1222	0.16792	-0.76021	0.17026	-1.2127	0.46212	-1.49551	0.3867	-1.09958	12.2548	-1.52945	10.0371
-1.26927	0.19069	-0.87333	11.8668	-1.47289	9.98077	-1.11089	0.16569	-0.7489	0.16728	-1.20139	0.45622	-1.4842	0.38816	-1.08827	12.2898	-1.51814	10.1475
-1.25795	0.18883	-0.86202	11.8034	-1.46158	10.0821	-1.09958	0.16338	-0.73758	0.1643	-1.19008	0.45039	-1.47289	0.38943	-1.07696	12.3219	-1.50683	10.2561
-1.24664	0.18693	-0.85071	11.7357	-1.45027	10.1805	-1.08827	0.16099	-0.72627	0.16134	-1.17877	0.44465	-1.46158	0.39051	-1.06564	12.3509	-1.49551	10.362
-1.23533	0.18499	-0.83939	11.6641	-1.43895	10.2761	-1.07696	0.15855	-0.71496	0.15842	-1.16745	0.43897	-1.45027	0.39138	-1.05433	12.3764	-1.4842	10.4651
-1.22402	0.18302	-0.82808	11.5901	-1.42764	10.3689	-1.06564	0.15606	-0.70365	0.15556	-1.15614	0.43337	-1.43895	0.39205	-1.04302	12.3976	-1.47289	10.5655
-1.2127	0.18102	-0.81677	11.5139	-1.41633	10.4588	-1.05433	0.15353	-0.69233	0.15276	-1.14483	0.42785	-1.42764	0.39251	-1.03171	12.4141	-1.46158	10.6632
-1.20139	0.17901	-0.80546	11.4359	-1.40502	10.5458	-1.04302	0.15095	-0.68102	0.15004	-1.13352	0.42242	-1.41633	0.39276	-1.02039	12.4256	-1.45027	10.7578
-1.19008	0.177	-0.79414	11.3567	-1.3937	10.6307	-1.03171	0.14833	-0.66971	0.14742	-1.1222	0.41708	-1.40502	0.3928	-1.00908	12.4328	-1.43895	10.8492
-1.17877	0.17498	-0.78283	11.2768	-1.38239	10.7138	-1.02039	0.14569	-0.6584	0.14489	-1.11089	0.41183	-1.3937	0.39266	-0.99777	12.4351	-1.42764	10.9377
-1.16745	0.17296	-0.77152	11.1972	-1.37108	10.7943	-1.00908	0.14304	-0.64708	0.14248	-1.09958	0.40665	-1.38239	0.39233	-0.98646	12.4317	-1.41633	11.023
-1.15614	0.17093	-0.76021	11.1197	-1.35977	10.8726	-0.99777	0.14037	-0.63577	0.1402	-1.08827	0.40156	-1.37108	0.39179	-0.97514	12.4227	-1.40502	11.1052
-1.14483	0.16891	-0.7489	11.0448	-1.34845	10.9487	-0.98646	0.1377	-0.62446	0.13805	-1.07696	0.39654	-1.35977	0.39104	-0.96383	12.4073	-1.3937	11.1852
-1.13352	0.16688	-0.73758	10.9726	-1.33714	11.0225	-0.97514	0.13502	-0.61315	0.13605	-1.06564	0.3916	-1.34845	0.39007	-0.95252	12.3854	-1.38239	11.2631
-1.1222	0.16486	-0.72627	10.9042	-1.32583	11.0942	-0.96383	0.13235	-0.60183	0.1342	-1.05433	0.38671	-1.33714	0.3889	-0.94121	12.3573	-1.37108	11.3384
-1.11089	0.16285	-0.71496	10.8408	-1.31452	11.1632	-0.95252	0.12968	-0.59052	0.13253	-1.04302	0.38188	-1.32583	0.38754	-0.92989	12.3233	-1.35977	11.4113
-1.09958	0.16084	-0.70365	10.7837	-1.3032	11.2304	-0.94121	0.12701	-0.57921	0.13102	-1.03171	0.37708	-1.31452	0.38593	-0.91858	12.2834	-1.34845	11.4819
-1.08827	0.15884	-0.69233	10.7333	-1.29189	11.2958	-0.92989	0.12435	-0.5679	0.12967	-1.02039	0.3723	-1.3032	0.38414	-0.90727	12.2369	-1.33714	11.5501
-1.07696	0.15684	-0.68102	10.69	-1.28058	11.3591	-0.91858	0.12172	-0.55658	0.12849	-1.00908	0.36757	-1.29189	0.38218	-0.89596	12.1838	-1.32583	11.6161
-1.06564	0.15484	-0.66971	10.6547	-1.26927	11.4204	-0.90727	0.11909	-0.54527	0.12747	-0.99777	0.36286	-1.28058	0.38001	-0.88464	12.1264	-1.31452	11.6792
-1.05433	0.15284	-0.6584	10.6279	-1.25795	11.4803	-0.89596	0.11649	-0.53396	0.1266	-0.98646	0.35816	-1.26927	0.37764	-0.87333	12.0651	-1.3032	11.7405
-1.04302	0.15083	-0.64708	10.6099	-1.24664	11.5387	-0.88464	0.11392	-0.52265	0.12586	-0.97514	0.35344	-1.25795	0.3751	-0.86202	11.9992	-1.29189	11.8001
-1.03171	0.14881	-0.63577	10.6012	-1.23533	11.5951	-0.87333	0.11138	-0.51133	0.12526	-0.96383	0.34872	-1.24664	0.3724	-0.85071	11.9289	-1.28058	11.8574
-1.02039	0.14678	-0.62446	10.602	-1.22402	11.6495	-0.86202	0.10888	-0.50002	0.12477	-0.95252	0.34397	-1.23533	0.3695	-0.83939	11.8546	-1.26927	11.9126
-1.00908	0.14475	-0.61315	10.6127	-1.2127	11.7027	-0.85071	0.10642	-0.48871	0.1244	-0.94121	0.33919	-1.22402	0.36641	-0.82808	11.7779	-1.25795	11.9664
-0.99777	0.14271	-0.60183	10.6336	-1.20139	11.7542	-0.83939	0.10398	-0.4774	0.12412	-0.92989	0.33438	-1.2127	0.36317	-0.81677	11.6989	-1.24664	12.0189
-0.98646	0.14065	-0.59052	10.6651	-1.19008	11.8055	-0.82808	0.1016	-0.46608	0.12392	-0.91858	0.32954	-1.20139	0.35978	-0.80546	11.618	-1.23533	12.0692
-0.97514	0.13856	-0.57921	10.7076	-1.17877	11.8563	-0.81677	0.09926	-0.45477	0.12379	-0.90727	0.32464	-1.19008	0.35628	-0.79414	11.5359	-1.22402	12.1176
-0.96383	0.13644	-0.5679	10.7603	-1.16745	11.906	-0.80546	0.09697	-0.44346	0.12372	-0.89596	0.31967	-1.17877	0.35265	-0.78283	11.4531	-1.2127	12.1648
-0.95252	0.13429	-0.55658	10.8223	-1.15614	11.9548	-0.79414	0.09473	-0.43215	0.12369	-0.88464	0.31469	-1.16745	0.3489	-0.77152	11.3705	-1.20139	12.2104
-0.94121	0.13211	-0.54527	10.8931	-1.14483	12.0022	-0.78283	0.09252	-0.42083	0.12367	-0.87333	0.3097	-1.15614	0.34502	-0.76021	11.29	-1.19008	12.2559
-0.92989	0.1299	-0.53396	10.9726	-1.13352	12.048	-0.77152	0.09037	-0.40952	0.12366	-0.86202	0.30467	-1.14483	0.34104	-0.7489	11.2121	-1.17877	12.301
-0.91858	0.12765	-0.52265	11.0599	-1.1222	12.092	-0.76021	0.08828	-0.39821	0.12365	-0.85071	0.29959	-1.13352	0.33695	-0.73758	11.1369	-1.16745	12.345
-0.90727	0.12536	-0.51133	11.1537	-1.11089	12.1336	-0.7489	0.08624	-0.3869	0.12364	-0.83939	0.29448	-1.1222	0.33279	-0.72627	11.0656	-1.15614	12.3882
-0.89596	0.12303	-0.50002	11.2538	-1.09958	12.1723	-0.73758	0.08425	-0.37559	0.12358	-0.82808	0.28935	-1.11089	0.32855	-0.71496	10.9992	-1.14483	12.43
-0.88464	0.12067	-0.48871	11.3587	-1.08827	12.2081	-0.72627	0.08232	-0.36427	0.12348	-0.81677	0.28422	-1.09958	0.32422	-0.70365	10.9393	-1.13352	12.4704
-0.87333	0.11828	-0.4774	11.4671	-1.07696	12.2407	-0.71496	0.08045	-0.35296	0.12331	-0.80546	0.27907	-1.08827	0.31983	-0.69233	10.886	-1.1222	12.5091
-0.86202	0.11586	-0.46608	11.5782	-1.06564	12.2702	-0.70365	0.07865	-0.34165	0.1231	-0.79414	0.27392	-1.07696	0.31539	-0.68102	10.84	-1.11089	12.5454
-0.85071	0.1134	-0.45477	11.6914	-1.05433	12.296	-0.69233	0.07692	-0.33034	0.1228	-0.78283	0.26875	-1.06564	0.3109	-0.66971	10.8021	-1.09958	12.579
-0.83939	0.11091	-0.44346	11.8048	-1.04302	12.3175	-0.68102	0.07525	-0.31902	0.12238	-0.77152	0.26361	-1.05433	0.30636	-0.6584	10.7728	-1.08827	12.6096
-0.82808	0.10838	-0.43215	11.9166	-1.03171	12.3342	-0.66971	0.07365	-0.30771	0.12185	-0.76021	0.25854	-1.04302	0.30178	-0.64708	10.7524	-1.07696	12.6373
-0.81677	0.10583	-0.42083	12.0258	-1.02039	12.3458	-0.6584	0.07212	-0.2964	0.12118	-0.7489	0.25351	-1.03171	0.29715	-0.63577	10.7414	-1.06564	12.6618
-0.80546	0.10325	-0.40952	12.1314	-1.00908	12.353	-0.64708	0.07066	-0.28509	0.12038	-0.73758	0.24855	-1.02039	0.29248	-0.62446	10.7401	-1.05433	12.6827
-0.79414	0.10064	-0.39821	12.2331	-0.99777	12.3553	-0.63577	0.06927	-0.27377	0.11943	-0.72627	0.24366	-1.00908	0.28779	-0.61315	10.7487	-1.04302	12.6994
-0.78283	0.098	-0.3869	12.3292	-0.98646	12.3519	-0.62446	0.06794	-0.26246	0.11834	-0.71496	0.23887	-0.99777	0.28308	-0.60183	10.7678	-1.03171	12.7113
-0.77152	0.09535	-0.37559	12.4182	-0.97514	12.3429	-0.61315	0.06668	-0.25115	0.11709	-0.70365	0.23421	-0.98646	0.27834	-0.59052	10.7977	-1.02039	12.7181
-0.76021	0.09269	-0.36427	12.4984	-0.96383	12.3273	-0.60183	0.06548	-0.23984	0.11571	-0.69233	0.22968	-0.97514	0.27358	-0.57921	10.8386	-1.00908	12.7206
-0.7489	0.09004	-0.35296	12.5698	-0.95252	12.3054	-0.59052	0.06434	-0.22852	0.11419	-0.68102	0.2253	-0.96383	0.26879	-0.5679	10.8899	-0.99777	12.7182
-0.73758	0.08739	-0.34165	12.6319	-0.94121	12.2773	-0.57921	0.06327	-0.21721	0.1125	-0.66971	0.22107	-0.95252	0.26397	-0.55658	10.9508	-0.98646	12.7101
-0.72627	0.08474	-0.33034	12.6819	-0.92989	12.2432	-0.5679	0.06226	-0.2059	0.11067	-0.6584	0.21701	-0.94121	0.25913	-0.54527	11.0206	-0.97514	12.6963
-0.71496	0.08211	-0.31902	12.7178	-0.91858	12.2032	-0.55658	0.0613	-0.19459	0.10871	-0.64708	0.21314	-0.92989	0.25426	-0.53396	11.0992	-0.96383	12.6761
-0.70365	0.07951	-0.30771	12.7392	-0.90727	12.1568	-0.54527	0.0604	-0.18327	0.10662	-0.63577	0.20947	-0.91858	0.24937	-0.52265	11.1857	-0.95252	12.6494
-0.69233	0.07694	-0.2964	12.7453	-0.89596	12.1037	-0.53396	0.05953	-0.17196	0.10439	-0.62446	0.206	-0.90727	0.24446	-0.51133	11.279	-0.94121	12.6165
-0.68102	0.07441	-0.28509	12.7354	-0.88464	12.0463	-0.52265	0.05872	-0.16065	0.10204	-0.61315	0.20273	-0.89596	0.23952	-0.50002	11.3785	-0.92989	12.5776
-0.66971	0.07193	-0.27377	12.7084	-0.87333	11.9851	-0.51133	0.05793	-0.14934	0.09956	-0.60183	0.19969	-0.88464	0.23458	-0.48871	11.4831	-0.91858	12.5327
-0.6584	0.06949	-0.26246	12.6637	-0.86202	11.9193	-0.50002	0.05719	-0.13802	0.09697	-0.59052	0.19687	-0.87333	0.22966	-0.4774	11.5912	-0.90727	12.4814
-0.64708	0.06712	-0.25115	12.6015	-0.85071	11.8491	-0.48871	0.05648	-0.12671	0.09427	-0.57921	0.19429	-0.86202	0.22474	-0.46608	11.7021	-0.89596	12.4233
-0.63577	0.06481	-0.23984	12.5224	-0.83939	11.775	-0.4774	0.05579	-0.1154	0.09149	-0.5679	0.19193	-0.85071	0.21982	-0.45477	11.8152	-0.88464	12.361
-0.62446	0.06256	-0.22852	12.4252	-0.82808	11.6985	-0.46608	0.05512	-0.10409	0.08862	-0.55658	0.18979	-0.83939	0.21489	-0.44346	11.9285	-0.87333	12.2948
-0.61315	0.0604	-0.21721	12.3098	-0.81677	11.6198	-0.45477	0.05448	-0.09277	0.08568	-0.54527	0.18787	-0.82808	0.20999	-0.43215	12.0402	-0.86202	12.224
-0.60183	0.05832	-0.2059	12.1775	-0.80546	11.5391	-0.44346	0.05384	-0.08146	0.08267	-0.53396	0.18613	-0.81677	0.2051	-0.42083	12.1495	-0.85071	12.1487
-0.59052	0.05632	-0.19459	12.0292	-0.79414	11.4574	-0.43215	0.05321	-0.07015	0.07962	-0.52265	0.18458	-0.80546	0.20022	-0.40952	12.255	-0.83939	12.0695
-0.57921	0.05442	-0.18327	11.8637	-0.78283	11.3749	-0.42083	0.05257	-0.05884	0.07654	-0.51133	0.18319	-0.79414	0.19536	-0.39821	12.3567	-0.82808	11.9879
-0.5679	0.05261	-0.17196	11.6815	-0.77152	11.2926	-0.40952	0.05193	-0.04752	0.07345	-0.50002	0.18196	-0.78283	0.19052	-0.3869	12.4529	-0.81677	11.904
-0.55658	0.0509	-0.16065	11.4832	-0.76021	11.2124	-0.39821	0.05129	-0.03621	0.07034	-0.48871	0.18088	-0.77152	0.18572	-0.37559	12.5417	-0.80546	11.8182
-0.54527	0.04928	-0.14934	11.2682	-0.7489	11.1348	-0.3869	0.05065	-0.0249	0.06722	-0.4774	0.17991	-0.76021	0.18097	-0.36427	12.6219	-0.79414	11.7313
-0.53396	0.04776	-0.13802	11.037	-0.73758	11.06	-0.37559	0.04999	-0.01359	0.06412	-0.46608	0.17904	-0.7489	0.17628	-0.35296	12.6931	-0.78283	11.6436
-0.52265	0.04633	-0.12671	10.791	-0.72627	10.989	-0.36427	0.04931	-0.00228	0.06103	-0.45477	0.17827	-0.73758	0.17164	-0.34165	12.755	-0.77152	11.5562
-0.51133	0.04499	-0.1154	10.5315	-0.71496	10.9229	-0.35296	0.04862	0.00904	0.05798	-0.44346	0.17757	-0.72627	0.16706	-0.33034	12.8047	-0.76021	11.471
-0.50002	0.04374	-0.10409	10.2589	-0.70365	10.8632	-0.34165	0.04791	0.02035	0.05496	-0.43215	0.1769	-0.71496	0.16256	-0.31902	12.8402	-0.7489	11.3884
-0.48871	0.04258	-0.09277	9.97397	-0.69233	10.8102	-0.33034	0.04717	0.03166	0.05199	-0.42083	0.17624	-0.70365	0.15816	-0.30771	12.861	-0.73758	11.3086
-0.4774	0.0415	-0.08146	9.67787	-0.68102	10.7644	-0.31902	0.04641	0.04297	0.04907	-0.40952	0.17559	-0.69233	0.15386	-0.2964	12.8665	-0.72627	11.2326
-0.46608	0.0405	-0.07015	9.37234	-0.66971	10.7267	-0.30771	0.04561	0.05429	0.04622	-0.39821	0.17495	-0.68102	0.14967	-0.28509	12.8558	-0.71496	11.1617
-0.45477	0.03957	-0.05884	9.06012	-0.6584	10.6974	-0.2964	0.04479	0.0656	0.04344	-0.3869	0.17429	-0.66971	0.14558	-0.27377	12.8279	-0.70365	11.0974
-0.44346	0.03872	-0.04752	8.74239	-0.64708	10.677	-0.28509	0.04394	0.07691	0.04073	-0.37559	0.17357	-0.6584	0.14162	-0.26246	12.782	-0.69233	11.0399
-0.43215	0.03792	-0.03621	8.41893	-0.63577	10.666	-0.27377	0.04306	0.08822	0.03811	-0.36427	0.17279	-0.64708	0.13778	-0.25115	12.7187	-0.68102	10.9897
-0.42083	0.03719	-0.0249	8.09069	-0.62446	10.6646	-0.26246	0.04214	0.09954	0.03557	-0.35296	0.17194	-0.63577	0.13407	-0.23984	12.6381	-0.66971	10.9477
-0.40952	0.0365	-0.01359	7.75972	-0.61315	10.6731	-0.25115	0.0412	0.11085	0.03313	-0.34165	0.17101	-0.62446	0.13051	-0.22852	12.5394	-0.6584	10.9144
-0.39821	0.03586	-0.00228	7.42735	-0.60183	10.6919	-0.23984	0.04023	0.12216	0.03079	-0.33034	0.16997	-0.61315	0.12708	-0.21721	12.4223	-0.64708	10.8902
-0.3869	0.03527	0.00904	7.09441	-0.59052	10.7215	-0.22852	0.03924	0.13347	0.02854	-0.31902	0.16879	-0.60183	0.1238	-0.2059	12.2882	-0.63577	10.8755
-0.37559	0.03471	0.02035	6.76194	-0.57921	10.762	-0.21721	0.03822	0.14479	0.0264	-0.30771	0.16746	-0.59052	0.12067	-0.19459	12.1379	-0.62446	10.8706
-0.36427	0.03418	0.03166	6.43093	-0.5679	10.8129	-0.2059	0.03719	0.1561	0.02436	-0.2964	0.16597	-0.57921	0.11769	-0.18327	11.9704	-0.61315	10.8758
-0.35296	0.03368	0.04297	6.10254	-0.55658	10.8732	-0.19459	0.03613	0.16741	0.02242	-0.28509	0.16432	-0.5679	0.11487	-0.17196	11.7859	-0.60183	10.8916
-0.34165	0.0332	0.05429	5.778	-0.54527	10.9424	-0.18327	0.03506	0.17872	0.02059	-0.27377	0.16249	-0.55658	0.1122	-0.16065	11.5852	-0.59052	10.9183
-0.33034	0.03274	0.0656	5.45833	-0.53396	11.0203	-0.17196	0.03398	0.19004	0.01887	-0.26246	0.16048	-0.54527	0.10968	-0.14934	11.3677	-0.57921	10.9563
-0.31902	0.03228	0.07691	5.14458	-0.52265	11.1062	-0.16065	0.03289	0.20135	0.01724	-0.25115	0.15829	-0.53396	0.10729	-0.13802	11.1339	-0.5679	11.0048
-0.30771	0.03182	0.08822	4.83766	-0.51133	11.1987	-0.14934	0.03179	0.21266	0.01572	-0.23984	0.15595	-0.52265	0.10505	-0.12671	10.8852	-0.55658	11.063
-0.2964	0.03136	0.09954	4.53847	-0.50002	11.2975	-0.13802	0.03067	0.22397	0.01429	-0.22852	0.15343	-0.51133	0.10292	-0.1154	10.623	-0.54527	11.1303
-0.28509	0.0309	0.11085	4.24778	-0.48871	11.4013	-0.12671	0.02956	0.23529	0.01297	-0.21721	0.15072	-0.50002	0.10093	-0.10409	10.3475	-0.53396	11.2065
-0.27377	0.03042	0.12216	3.96627	-0.4774	11.5086	-0.1154	0.02843	0.2466	0.01173	-0.2059	0.14786	-0.48871	0.09906	-0.09277	10.0596	-0.52265	11.2908
-0.26246	0.02993	0.13347	3.69456	-0.46608	11.6187	-0.10409	0.02731	0.25791	0.01059	-0.19459	0.14484	-0.4774	0.09729	-0.08146	9.76054	-0.51133	11.3819
-0.25115	0.02943	0.14479	3.43316	-0.45477	11.731	-0.09277	0.02619	0.26922	0.00953	-0.18327	0.14168	-0.46608	0.09562	-0.07015	9.45196	-0.50002	11.4795
-0.23984	0.02891	0.1561	3.18249	-0.44346	11.8435	-0.08146	0.02507	0.28054	0.00856	-0.17196	0.13837	-0.45477	0.09405	-0.05884	9.13666	-0.48871	11.5822
-0.22852	0.02838	0.16741	2.94288	-0.43215	11.9545	-0.07015	0.02396	0.29185	0.00767	-0.16065	0.13493	-0.44346	0.09256	-0.04752	8.81584	-0.4774	11.6885
-0.21721	0.02782	0.17872	2.71459	-0.42083	12.063	-0.05884	0.02286	0.30316	0.00685	-0.14934	0.13135	-0.43215	0.09113	-0.03621	8.48927	-0.46608	11.7978
-0.2059	0.02724	0.19004	2.49777	-0.40952	12.1679	-0.04752	0.02178	0.31447	0.0061	-0.13802	0.12764	-0.42083	0.08976	-0.0249	8.15791	-0.45477	11.9092
-0.19459	0.02665	0.20135	2.2925	-0.39821	12.2689	-0.03621	0.02072	0.32579	0.00543	-0.12671	0.12383	-0.40952	0.08843	-0.01359	7.82384	-0.44346	12.0211
-0.18327	0.02603	0.21266	2.09877	-0.3869	12.3645	-0.0249	0.01967	0.3371	0.00481	-0.1154	0.11992	-0.39821	0.08716	-0.00228	7.48839	-0.43215	12.1314
-0.17196	0.0254	0.22397	1.91653	-0.37559	12.4529	-0.01359	0.01864	0.34841	0.00425	-0.10409	0.11593	-0.3869	0.08592	0.00904	7.15239	-0.42083	12.2392
-0.16065	0.02474	0.23529	1.74563	-0.36427	12.5326	-0.00228	0.01763	0.35972	0.00375	-0.09277	0.11187	-0.37559	0.0847	0.02035	6.8169	-0.40952	12.3435
-0.14934	0.02406	0.2466	1.58586	-0.35296	12.6035	0.00904	0.01665	0.37103	0.0033	-0.08146	0.10774	-0.36427	0.0835	0.03166	6.48292	-0.39821	12.4439
-0.13802	0.02337	0.25791	1.43698	-0.34165	12.6651	0.02035	0.01569	0.38235	0.00289	-0.07015	0.10358	-0.35296	0.0823	0.04297	6.15162	-0.3869	12.5388
-0.12671	0.02266	0.26922	1.29867	-0.33034	12.7146	0.03166	0.01476	0.39366	0.00253	-0.05884	0.0994	-0.34165	0.08111	0.05429	5.82422	-0.37559	12.6264
-0.1154	0.02194	0.28054	1.17059	-0.31902	12.7501	0.04297	0.01386	0.40497	0.0022	-0.04752	0.09523	-0.33034	0.07991	0.0656	5.50177	-0.36427	12.7054
-0.10409	0.0212	0.29185	1.05236	-0.30771	12.771	0.05429	0.01298	0.41628	0.00192	-0.03621	0.09105	-0.31902	0.07868	0.07691	5.18531	-0.35296	12.7754
-0.09277	0.02045	0.30316	0.94355	-0.2964	12.7767	0.0656	0.01214	0.4276	0.00166	-0.0249	0.08689	-0.30771	0.07744	0.08822	4.87577	-0.34165	12.8361
-0.08146	0.01969	0.31447	0.84373	-0.28509	12.7663	0.07691	0.01133	0.43891	0.00144	-0.01359	0.08276	-0.2964	0.07615	0.09954	4.57404	-0.33034	12.8846
-0.07015	0.01893	0.32579	0.75243	-0.27377	12.7388	0.08822	0.01055	0.45022	0.00124	-0.00228	0.07867	-0.28509	0.07484	0.11085	4.28091	-0.31902	12.9189
-0.05884	0.01816	0.3371	0.6692	-0.26246	12.6936	0.09954	0.0098	0.46153	0.00107	0.00904	0.07463	-0.27377	0.07348	0.12216	3.99706	-0.30771	12.9384
-0.04752	0.0174	0.34841	0.59356	-0.25115	12.631	0.11085	0.00909	0.47285	0.000916061	0.02035	0.07065	-0.26246	0.07207	0.13347	3.7231	-0.2964	12.9426
-0.03621	0.01663	0.35972	0.52504	-0.23984	12.5513	0.12216	0.00841	0.48416	0.000783675	0.03166	0.06675	-0.25115	0.07063	0.14479	3.45956	-0.28509	12.9306
-0.0249	0.01587	0.37103	0.46316	-0.22852	12.4536	0.13347	0.00777	0.49547	0.000668537	0.04297	0.06293	-0.23984	0.06915	0.1561	3.20685	-0.27377	12.9013
-0.01359	0.01512	0.38235	0.40744	-0.21721	12.3377	0.14479	0.00715	0.50678	0.000568695	0.05429	0.0592	-0.22852	0.06762	0.16741	2.9653	-0.26246	12.8541
-0.00228	0.01437	0.39366	0.35743	-0.2059	12.2048	0.1561	0.00658	0.5181	0.000482363	0.0656	0.05558	-0.21721	0.06604	0.17872	2.73518	-0.25115	12.7893
0.00904	0.01363	0.40497	0.3127	-0.19459	12.0558	0.16741	0.00603	0.52941	0.000407749	0.07691	0.05206	-0.2059	0.06443	0.19004	2.51663	-0.23984	12.7072
0.02035	0.01291	0.41628	0.27279	-0.18327	11.8898	0.17872	0.00552	0.54072	0.000343919	0.08822	0.04866	-0.19459	0.06278	0.20135	2.30974	-0.22852	12.607
0.03166	0.0122	0.4276	0.23731	-0.17196	11.7069	0.19004	0.00504	0.55203	0.000289153	0.09954	0.04538	-0.18327	0.06109	0.21266	2.11449	-0.21721	12.4884
0.04297	0.0115	0.43891	0.20587	-0.16065	11.5079	0.20135	0.00459	0.56335	0.000242516	0.11085	0.04222	-0.17196	0.05938	0.22397	1.93082	-0.2059	12.3526
0.05429	0.01082	0.45022	0.17809	-0.14934	11.2922	0.21266	0.00417	0.57466	0.000202538	0.12216	0.0392	-0.16065	0.05763	0.23529	1.7586	-0.19459	12.2007
0.0656	0.01016	0.46153	0.15362	-0.13802	11.0603	0.22397	0.00378	0.58597	0.000168671	0.13347	0.03631	-0.14934	0.05585	0.2466	1.5976	-0.18327	12.0315
0.07691	0.00952	0.47285	0.13213	-0.12671	10.8136	0.23529	0.00342	0.59728	0.000140273	0.14479	0.03355	-0.13802	0.05404	0.25791	1.44757	-0.17196	11.8453
0.08822	0.0089	0.48416	0.11333	-0.1154	10.5534	0.2466	0.00308	0.6086	0.000116299	0.1561	0.03094	-0.12671	0.05221	0.26922	1.30821	-0.16065	11.6428
0.09954	0.0083	0.49547	0.09693	-0.10409	10.2801	0.25791	0.00277	0.61991	9.61401e-05	0.16741	0.02845	-0.1154	0.05037	0.28054	1.17916	-0.14934	11.4236
0.11085	0.00773	0.50678	0.08266	-0.09277	9.99442	0.26922	0.00249	2.76927	0.000103183	0.17872	0.02611	-0.10409	0.04851	0.29185	1.06003	-0.13802	11.188
0.12216	0.00718	0.5181	0.07029	-0.08146	9.69756	0.28054	0.00223	2.78058	0.000109843	0.19004	0.0239	-0.09277	0.04664	0.30316	0.9504	-0.12671	10.9375
0.13347	0.00665	0.52941	0.05958	-0.07015	9.39127	0.29185	0.00199	2.79189	0.000116974	0.20135	0.02183	-0.08146	0.04476	0.31447	0.84983	-0.1154	10.6733
0.14479	0.00615	0.54072	0.05037	-0.05884	9.07828	0.30316	0.00177	2.80321	0.000124657	0.21266	0.01989	-0.07015	0.04289	0.32579	0.75786	-0.10409	10.396
0.1561	0.00567	0.55203	0.04245	-0.04752	8.75979	0.31447	0.00158	2.81452	0.000132986	0.22397	0.01807	-0.05884	0.04102	0.3371	0.67401	-0.09277	10.1063
0.16741	0.00522	0.56335	0.03568	-0.03621	8.43556	0.32579	0.0014	2.82583	0.000142077	0.23529	0.01638	-0.04752	0.03918	0.34841	0.59781	-0.08146	9.8053
0.17872	0.00479	0.57466	0.02988	-0.0249	8.10656	0.3371	0.00124	2.83714	0.00015206	0.2466	0.01482	-0.03621	0.03735	0.35972	0.52879	-0.07015	9.49485
0.19004	0.00439	0.58597	0.02496	-0.01359	7.77484	0.34841	0.00109	2.84846	0.000163088	0.25791	0.01336	-0.0249	0.03554	0.37103	0.46645	-0.05884	9.17768
0.20135	0.00401	0.59728	0.0208	-0.00228	7.44172	0.35972	0.000958927	2.85977	0.000175333	0.26922	0.01202	-0.01359	0.03375	0.38235	0.41033	-0.04752	8.85502
0.21266	0.00365	0.6086	0.01728	0.00904	7.10805	0.37103	0.000841231	2.87108	0.000188992	0.28054	0.01079	-0.00228	0.032	0.39366	0.35996	-0.03621	8.52661
0.22397	0.00332	0.61991	0.01431	0.02035	6.77485	0.38235	0.000736069	2.88239	0.000204283	0.29185	0.00966	0.00904	0.03028	0.40497	0.3149	-0.0249	8.19345
0.23529	0.00301	0.63122	0.01181	0.03166	6.44313	0.39366	0.000642324	2.8937	0.000221452	0.30316	0.00863	0.02035	0.0286	0.41628	0.27471	-0.01359	7.85759
0.2466	0.00273	0.64253	0.00972	0.04297	6.11404	0.40497	0.000559044	2.90502	0.000240766	0.31447	0.00768	0.03166	0.02696	0.4276	0.23898	-0.00228	7.52039
0.25791	0.00246	0.65385	0.00798	0.05429	5.78882	0.41628	0.000485242	2.91633	0.000262694	0.32579	0.00682	0.04297	0.02536	0.43891	0.20731	0.00904	7.18268
0.26922	0.00222	0.66516	0.00653	0.0656	5.46849	0.4276	0.000419968	2.92764	0.000287553	0.3371	0.00605	0.05429	0.0238	0.45022	0.17933	0.02035	6.8455
0.28054	0.00199	0.67647	0.00532	0.07691	5.1541	0.43891	0.00036258	2.93895	0.000315506	0.34841	0.00534	0.0656	0.0223	0.46153	0.15469	0.03166	6.50988
0.29185	0.00178	0.68778	0.00432	0.08822	4.84656	0.45022	0.000312181	2.95027	0.000347132	0.35972	0.00471	0.07691	0.02085	0.47285	0.13305	0.04297	6.17698
0.30316	0.00159	0.6991	0.0035	0.09954	4.54677	0.46153	0.000267973	2.96158	0.000382627	0.37103	0.00414	0.08822	0.01945	0.48416	0.11412	0.05429	5.84802
0.31447	0.00142	0.71041	0.00283	0.11085	4.2555	0.47285	0.00022941	2.97289	0.000422242	0.38235	0.00363	0.09954	0.0181	0.49547	0.0976	0.0656	5.52407
0.32579	0.00126	0.72172	0.00226	0.12216	3.97344	0.48416	0.000195908	2.9842	0.000466847	0.39366	0.00317	0.11085	0.01682	0.50678	0.08323	0.07691	5.20616
0.3371	0.00112	0.73303	0.0018	0.13347	3.70121	0.49547	0.000166833	2.99552	0.000516358	0.40497	0.00276	0.12216	0.01559	0.5181	0.07077	0.08822	4.89522
0.34841	0.000989689	0.74434	0.00144	0.14479	3.43931	0.50678	0.000141674	3.00683	0.000571458	0.41628	0.0024	0.13347	0.01441	0.52941	0.05999	0.09954	4.59215
0.35972	0.000872928	0.75566	0.00114	0.1561	3.18816	0.5181	0.000119937	3.01814	0.000632599	0.4276	0.00208	0.14479	0.0133	0.54072	0.05071	0.11085	4.29772
0.37103	0.000767874	0.76697	0.000902128	0.16741	2.94809	0.52941	0.000101178	3.02945	0.000700233	0.43891	0.0018	0.1561	0.01224	0.55203	0.04274	0.12216	4.01264
0.38235	0.000673697	0.77828	0.000717984	0.17872	2.71938	0.54072	8.51996e-05	3.04077	0.000774806	0.45022	0.00155	0.16741	0.01125	0.56335	0.03593	0.13347	3.73752
0.39366	0.000589478	0.78959	0.000566505	0.19004	2.50215	2.2489	0.000117568	3.05208	0.000856752	0.46153	0.00134	0.17872	0.01031	0.57466	0.03009	0.14479	3.47286
0.40497	0.00051441	0.80091	0.000440284	0.20135	2.29651	2.26021	0.000141312	3.06339	0.000946484	0.47285	0.00115	0.19004	0.00942	0.58597	0.02513	0.1561	3.21909
0.41628	0.000447681	0.81222	0.000339451	0.21266	2.10243	2.27152	0.00016931	3.0747	0.00104	0.48416	0.000979583	0.20135	0.0086	0.59728	0.02094	0.16741	2.97655
0.4276	0.000388543	0.82353	0.000267131	0.22397	1.91985	2.28283	0.000202206	3.08602	0.00115	0.49547	0.00083537	0.21266	0.00782	0.6086	0.0174	0.17872	2.74549
0.43891	0.000336309	0.83484	0.000206388	0.23529	1.74864	2.29415	0.000240724	3.09733	0.00127	0.50678	0.000710368	0.22397	0.0071	0.61991	0.01441	0.19004	2.52606
0.45022	0.000290298	0.84616	0.000160647	0.2466	1.58859	2.30546	0.000285662	3.10864	0.00139	0.5181	0.0006023	0.23529	0.00643	0.63122	0.01189	0.20135	2.31834
0.46153	0.000249866	0.85747	0.000115793	0.25791	1.43944	2.31677	0.000337908	3.11995	0.00152	0.52941	0.000508928	0.2466	0.00581	0.64253	0.00979	0.21266	2.12231
0.47285	0.000214486	0.86878	6.95104e-05	0.26922	1.30089	2.32808	0.000398431	3.13127	0.00167	0.54072	0.000429118	0.25791	0.00524	0.65385	0.00804	0.22397	1.93792
0.48416	0.000183611	2.32808	0.000113223	0.28054	1.17258	2.3394	0.000468295	3.14258	0.00182	0.55203	0.000360651	0.26922	0.00471	0.66516	0.00658	0.23529	1.76503
0.49547	0.000156742	2.3394	0.000133077	0.29185	1.05414	2.35071	0.000548651	3.15389	0.00198	0.56335	0.000302393	0.28054	0.00422	0.67647	0.00536	0.2466	1.60341
0.50678	0.00013343	2.35071	0.000155911	0.30316	0.94514	2.36202	0.000640742	3.1652	0.00215	0.57466	0.000252452	0.29185	0.00377	0.68778	0.00435	0.25791	1.45281
0.5181	0.000113254	2.36202	0.000182081	0.31447	0.84515	2.37333	0.000745901	3.17652	0.00234	0.58597	0.000210225	0.30316	0.00337	0.6991	0.00353	0.26922	1.31292
0.52941	9.5809e-05	2.37333	0.000211964	0.32579	0.7537	2.38465	0.000865544	3.18783	0.00253	0.59728	0.00017478	0.31447	0.003	0.71041	0.00284	0.28054	1.18338
2.36202	0.000116488	2.38465	0.000245964	0.3371	0.67032	2.39596	0.001	3.19914	0.00273	0.6086	0.000144833	0.32579	0.00266	0.72172	0.00227	0.29185	1.0638
2.37333	0.000135606	2.39596	0.000284505	0.34841	0.59455	2.40727	0.00115	3.21045	0.00293	0.61991	0.000119672	0.3371	0.00236	0.73303	0.00181	0.30316	0.95377
2.38465	0.000157358	2.40727	0.000328035	0.35972	0.52592	2.41858	0.00133	3.22177	0.00315	0.63122	9.85678e-05	0.34841	0.00208	0.74434	0.00145	0.31447	0.85283
2.39596	0.000182015	2.41858	0.000377016	0.37103	0.46392	2.4299	0.00152	3.23308	0.00337	2.2489	0.000118073	0.35972	0.00183	0.75566	0.00115	0.32579	0.76052
2.40727	0.000209863	2.4299	0.000431927	0.38235	0.40812	2.44121	0.00174	3.24439	0.0036	2.26021	0.00014192	0.37103	0.00161	0.76697	0.000908024	0.3371	0.67637
2.41858	0.0002412	2.44121	0.000493255	0.39366	0.35802	2.45252	0.00198	3.2557	0.00384	2.27152	0.000170038	0.38235	0.00141	0.77828	0.00072267	0.34841	0.59989
2.4299	0.000276329	2.45252	0.000561492	0.40497	0.31321	2.46383	0.00224	3.26701	0.00408	2.28283	0.000203076	0.39366	0.00123	0.78959	0.000570187	0.35972	0.53062
2.44121	0.000315565	2.46383	0.000637126	0.41628	0.27324	2.47515	0.00254	3.27833	0.00433	2.29415	0.000241759	0.40497	0.00107	0.80091	0.000443087	0.37103	0.46806
2.45252	0.00035922	2.47515	0.00072064	0.4276	0.2377	2.48646	0.00286	3.28964	0.00459	2.30546	0.000286891	0.41628	0.000932923	0.81222	0.000341602	0.38235	0.41174
2.46383	0.000407608	2.48646	0.000812497	0.43891	0.20621	2.49777	0.00321	3.30095	0.00485	2.31677	0.000339361	0.4276	0.000808511	0.82353	0.000268823	0.39366	0.36119
2.47515	0.000461036	2.49777	0.000913137	0.45022	0.17838	2.50908	0.0036	3.31226	0.00511	2.32808	0.000400145	0.43891	0.000698888	0.83484	0.000207688	0.40497	0.31597
2.48646	0.000519803	2.50908	0.00102	0.46153	0.15387	2.5204	0.00402	3.32358	0.00537	2.3394	0.000470309	0.45022	0.000602479	0.84616	0.000161662	0.41628	0.27564
2.49777	0.000584188	2.5204	0.00114	0.47285	0.13235	2.53171	0.00448	3.33489	0.00564	2.35071	0.000551011	0.46153	0.000517839	0.85747	0.000116499	0.4276	0.23978
2.50908	0.000654451	2.53171	0.00127	0.48416	0.11352	2.54302	0.00497	3.3462	0.00592	2.36202	0.000643498	0.47285	0.000443896	0.86878	6.9906e-05	0.43891	0.20801
2.5204	0.000730824	2.54302	0.00141	0.49547	0.09709	2.55433	0.0055	3.35751	0.00619	2.37333	0.000749109	0.48416	0.000379519	2.32808	0.000114937	0.45022	0.17994
2.53171	0.000813736	2.55433	0.00156	0.50678	0.08279	2.56564	0.00606	3.36883	0.00647	2.38465	0.000869267	0.49547	0.000323575	2.3394	0.000135091	0.46153	0.15521
2.54302	0.000903172	2.56564	0.00172	0.5181	0.0704	2.57696	0.00666	3.38014	0.00675	2.39596	0.00101	0.50678	0.000275104	2.35071	0.000158271	0.47285	0.13349
2.55433	0.000999034	2.57696	0.00189	0.52941	0.05967	2.58827	0.0073	3.39145	0.00704	2.40727	0.00116	0.5181	0.000233191	2.36202	0.000184837	0.48416	0.1145
2.56564	0.0011	2.58827	0.00208	0.54072	0.05045	2.59958	0.00797	3.40276	0.00733	2.41858	0.00133	0.52941	0.000196987	2.37333	0.000215173	0.49547	0.09792
2.57696	0.00121	2.59958	0.00227	0.55203	0.04252	2.61089	0.00868	3.41408	0.00762	2.4299	0.00153	0.54072	0.000166075	2.38465	0.000249687	0.50678	0.0835
2.58827	0.00133	2.61089	0.00247	0.56335	0.03574	2.62221	0.00942	3.42539	0.00793	2.44121	0.00174	0.55203	0.000139552	2.39596	0.000288811	0.5181	0.071
2.59958	0.00145	2.62221	0.00268	0.57466	0.02993	2.63352	0.01019	3.4367	0.00823	2.45252	0.00198	0.56335	0.000116998	2.40727	0.000333	0.52941	0.06018
2.61089	0.00158	2.63352	0.0029	0.58597	0.025	2.64483	0.01099	3.44801	0.00855	2.46383	0.00225	0.57466	9.76477e-05	2.41858	0.000382722	0.54072	0.05088
2.62221	0.00171	2.64483	0.00313	0.59728	0.02083	2.65614	0.01182	3.45933	0.00888	2.47515	0.00255	2.23758	0.000115226	2.4299	0.000438464	0.55203	0.04288
2.63352	0.00185	2.65614	0.00336	0.6086	0.01731	2.66746	0.01267	3.47064	0.00923	2.48646	0.00287	2.2489	0.000138942	2.44121	0.000500721	0.56335	0.03604
2.64483	0.002	2.66746	0.0036	0.61991	0.01433	2.67877	0.01353	3.48195	0.0096	2.49777	0.00323	2.26021	0.000167003	2.45252	0.00056999	0.57466	0.03018
2.65614	0.00215	2.67877	0.00385	0.63122	0.01183	2.69008	0.01442	3.49326	0.00999	2.50908	0.00362	2.27152	0.000200091	2.46383	0.00064677	0.58597	0.02521
2.66746	0.0023	2.69008	0.00411	0.64253	0.00974	2.70139	0.01531	3.50458	0.01039	2.5204	0.00404	2.28283	0.000238968	2.47515	0.000731548	0.59728	0.02101
2.67877	0.00246	2.70139	0.00436	0.65385	0.008	2.71271	0.01621	3.51589	0.01081	2.53171	0.0045	2.29415	0.000284488	2.48646	0.000824795	0.6086	0.01745
2.69008	0.00262	2.71271	0.00462	0.66516	0.00654	2.72402	0.01711	3.5272	0.01125	2.54302	0.00499	2.30546	0.000337596	2.49777	0.000926958	0.61991	0.01445
2.70139	0.00278	2.72402	0.00488	0.67647	0.00533	2.73533	0.01801	3.53851	0.01172	2.55433	0.00552	2.31677	0.00039934	2.50908	0.00104	0.63122	0.01193
2.71271	0.00295	2.73533	0.00514	0.68778	0.00433	2.74664	0.01889	3.54983	0.01221	2.56564	0.00609	2.32808	0.000470867	2.5204	0.00116	0.64253	0.00982
2.72402	0.00311	2.74664	0.00539	0.6991	0.00351	2.75796	0.01977	3.56114	0.01272	2.57696	0.00669	2.3394	0.000553432	2.53171	0.00129	0.65385	0.00806
2.73533	0.00327	2.75796	0.00565	0.71041	0.00283	2.76927	0.02062	3.57245	0.01326	2.58827	0.00733	2.35071	0.000648397	2.54302	0.00143	0.66516	0.0066
2.74664	0.00343	2.76927	0.0059	0.72172	0.00226	2.78058	0.02145	3.58376	0.01382	2.59958	0.00801	2.36202	0.00075723	2.55433	0.00159	0.67647	0.00537
2.75796	0.00359	2.78058	0.00614	0.73303	0.0018	2.79189	0.02226	3.59508	0.01442	2.61089	0.00872	2.37333	0.000881507	2.56564	0.00175	0.68778	0.00436
2.76927	0.00375	2.79189	0.00638	0.74434	0.00144	2.80321	0.02303	3.60639	0.01504	2.62221	0.00946	2.38465	0.00102	2.57696	0.00192	0.6991	0.00354
2.78058	0.0039	2.80321	0.00661	0.75566	0.00114	2.81452	0.02377	3.6177	0.01568	2.63352	0.01024	2.39596	0.00118	2.58827	0.00211	0.71041	0.00285
2.79189	0.00405	2.81452	0.00683	0.76697	0.000903541	2.82583	0.02447	3.62901	0.01636	2.64483	0.01104	2.40727	0.00136	2.59958	0.0023	0.72172	0.00228
2.80321	0.00419	2.82583	0.00705	0.77828	0.000719108	2.83714	0.02513	3.64032	0.01706	2.65614	0.01187	2.41858	0.00157	2.61089	0.00251	0.73303	0.00182
2.81452	0.00432	2.83714	0.00725	0.78959	0.000567385	2.84846	0.02575	3.65164	0.01779	2.66746	0.01272	2.4299	0.0018	2.62221	0.00272	0.74434	0.00146
2.82583	0.00445	2.84846	0.00745	0.80091	0.000440947	2.85977	0.02634	3.66295	0.01854	2.67877	0.0136	2.44121	0.00205	2.63352	0.00294	0.75566	0.00115
2.83714	0.00457	2.85977	0.00764	0.81222	0.000339967	2.87108	0.02688	3.67426	0.01932	2.69008	0.01448	2.45252	0.00234	2.64483	0.00318	0.76697	0.000910819
2.84846	0.00468	2.87108	0.00782	0.82353	0.000267537	2.88239	0.02739	3.68557	0.02012	2.70139	0.01538	2.46383	0.00265	2.65614	0.00342	0.77828	0.000724893
2.85977	0.00478	2.88239	0.008	0.83484	0.000206705	2.8937	0.02787	3.69689	0.02093	2.71271	0.01628	2.47515	0.003	2.66746	0.00366	0.78959	0.000571922
2.87108	0.00488	2.8937	0.00818	0.84616	0.000160895	2.90502	0.02832	3.7082	0.02176	2.72402	0.01719	2.48646	0.00338	2.67877	0.00391	0.80091	0.000444411
2.88239	0.00497	2.90502	0.00835	0.85747	0.000115969	2.91633	0.02878	3.71951	0.0226	2.73533	0.01809	2.49777	0.0038	2.69008	0.00417	0.81222	0.000342634
2.8937	0.00506	2.91633	0.00853	0.86878	6.96156e-05	2.92764	0.02928	3.73082	0.02345	2.74664	0.01898	2.50908	0.00425	2.70139	0.00443	0.82353	0.000269635
2.90502	0.00514	2.92764	0.00873	2.29415	0.000112171	2.93895	0.02976	3.74214	0.02431	2.75796	0.01986	2.5204	0.00475	2.71271	0.00469	0.83484	0.000208321
2.91633	0.00522	2.93895	0.00894	2.30546	0.000133111	2.95027	0.03026	3.75345	0.02517	2.76927	0.02073	2.53171	0.00529	2.72402	0.00496	0.84616	0.000162157
2.92764	0.00531	2.95027	0.00915	2.31677	0.000157456	2.96158	0.03076	3.76476	0.02602	2.78058	0.02156	2.54302	0.00587	2.73533	0.00522	0.85747	0.000116843
2.93895	0.0054	2.96158	0.00938	2.32808	0.000185659	2.97289	0.03129	3.77607	0.02687	2.79189	0.02237	2.55433	0.00649	2.74664	0.00548	0.86878	7.01077e-05
2.95027	0.00549	2.97289	0.00963	2.3394	0.000218213	2.9842	0.03185	3.78739	0.02771	2.80321	0.02316	2.56564	0.00716	2.75796	0.00574	2.22627	0.000118504
2.96158	0.00558	2.9842	0.0099	2.35071	0.000255657	2.99552	0.03246	3.7987	0.02854	2.81452	0.0239	2.57696	0.00787	2.76927	0.006	2.23758	0.000143352
2.97289	0.00567	2.99552	0.01019	2.36202	0.000298569	3.00683	0.03314	3.81001	0.02936	2.82583	0.02461	2.58827	0.00863	2.78058	0.00625	2.2489	0.000172857
2.9842	0.00577	3.00683	0.01052	2.37333	0.000347571	3.01814	0.03389	3.82132	0.03015	2.83714	0.02528	2.59958	0.00942	2.79189	0.0065	2.26021	0.000207768
2.99552	0.00588	3.01814	0.01089	2.38465	0.000403322	3.02945	0.03474	3.83264	0.03093	2.84846	0.02592	2.61089	0.01026	2.80321	0.00673	2.27152	0.000248932
3.00683	0.006	3.02945	0.0113	2.39596	0.00046652	3.04077	0.03569	3.84395	0.03168	2.85977	0.02651	2.62221	0.01113	2.81452	0.00696	2.28283	0.000297299
3.01814	0.00613	3.04077	0.01175	2.40727	0.000537898	3.05208	0.03677	3.85526	0.0324	2.87108	0.02707	2.63352	0.01204	2.82583	0.00719	2.29415	0.00035393
3.02945	0.00628	3.05208	0.01226	2.41858	0.000618215	3.06339	0.03798	3.86657	0.0331	2.88239	0.0276	2.64483	0.01299	2.83714	0.0074	2.30546	0.000420002
3.04077	0.00645	3.06339	0.01283	2.4299	0.000708256	3.0747	0.03935	3.87789	0.03378	2.8937	0.02809	2.65614	0.01397	2.84846	0.00761	2.31677	0.000496817
3.05208	0.00664	3.0747	0.01346	2.44121	0.00080882	3.08602	0.04088	3.8892	0.03446	2.90502	0.02856	2.66746	0.01497	2.85977	0.00782	2.32808	0.000585804
3.06339	0.00685	3.08602	0.01416	2.45252	0.000920711	3.09733	0.04259	3.90051	0.03511	2.91633	0.02905	2.67877	0.01599	2.87108	0.00801	2.3394	0.000688523
3.0747	0.0071	3.09733	0.01493	2.46383	0.00104	3.10864	0.04449	3.91182	0.03575	2.92764	0.02957	2.69008	0.01704	2.88239	0.00821	2.35071	0.000806668
3.08602	0.00737	3.10864	0.01578	2.47515	0.00118	3.11995	0.04658	3.92314	0.03638	2.93895	0.03008	2.70139	0.01809	2.8937	0.0084	2.36202	0.000942068
3.09733	0.00767	3.11995	0.0167	2.48646	0.00133	3.13127	0.04888	3.93445	0.03697	2.95027	0.0306	2.71271	0.01916	2.90502	0.00859	2.37333	0.0011
3.10864	0.00801	3.13127	0.01771	2.49777	0.0015	3.14258	0.05139	3.94576	0.03753	2.96158	0.03114	2.72402	0.02022	2.91633	0.0088	2.38465	0.00127
3.11995	0.00838	3.14258	0.01881	2.50908	0.00168	3.15389	0.05412	3.95707	0.03806	2.97289	0.03171	2.73533	0.02128	2.92764	0.00902	2.39596	0.00147
3.13127	0.00879	3.15389	0.01998	2.5204	0.00187	3.1652	0.05707	3.96839	0.03855	2.9842	0.03232	2.74664	0.02233	2.93895	0.00925	2.40727	0.0017
3.14258	0.00923	3.1652	0.02124	2.53171	0.00209	3.17652	0.06022	3.9797	0.03901	2.99552	0.03298	2.75796	0.02336	2.95027	0.0095	2.41858	0.00195
3.15389	0.00972	3.17652	0.02259	2.54302	0.00232	3.18783	0.06359	3.99101	0.03945	3.00683	0.03371	2.76927	0.02437	2.96158	0.00976	2.4299	0.00223
3.1652	0.01024	3.18783	0.02402	2.55433	0.00256	3.19914	0.06717	4.00232	0.03985	3.01814	0.03453	2.78058	0.02535	2.97289	0.01005	2.44121	0.00255
3.17652	0.0108	3.19914	0.02553	2.56564	0.00282	3.21045	0.07094	4.01363	0.04021	3.02945	0.03544	2.79189	0.0263	2.9842	0.01036	2.45252	0.00291
3.18783	0.0114	3.21045	0.02711	2.57696	0.0031	3.22177	0.0749	4.02495	0.04055	3.04077	0.03647	2.80321	0.02722	2.99552	0.01071	2.46383	0.0033
3.19914	0.01204	3.22177	0.02877	2.58827	0.0034	3.23308	0.07903	4.03626	0.04087	3.05208	0.03763	2.81452	0.02809	3.00683	0.01109	2.47515	0.00373
3.21045	0.01271	3.23308	0.03049	2.59958	0.00372	3.24439	0.08331	4.04757	0.04115	3.06339	0.03893	2.82583	0.02892	3.01814	0.01152	2.48646	0.0042
3.22177	0.01341	3.24439	0.03228	2.61089	0.00405	3.2557	0.08774	4.05888	0.04141	3.0747	0.04039	2.83714	0.0297	3.02945	0.012	2.49777	0.00472
3.23308	0.01415	3.2557	0.03412	2.62221	0.00439	3.26701	0.09228	4.0702	0.04164	3.08602	0.04203	2.84846	0.03043	3.04077	0.01253	2.50908	0.00529
3.24439	0.01491	3.26701	0.036	2.63352	0.00475	3.27833	0.09691	4.08151	0.04184	3.09733	0.04386	2.85977	0.03112	3.05208	0.01312	2.5204	0.00591
3.2557	0.0157	3.27833	0.03793	2.64483	0.00513	3.28964	0.10163	4.09282	0.04203	3.10864	0.04588	2.87108	0.03177	3.06339	0.01378	2.53171	0.00658
3.26701	0.0165	3.28964	0.03988	2.65614	0.00551	3.30095	0.10639	4.10413	0.04218	3.11995	0.04811	2.88239	0.03237	3.0747	0.0145	2.54302	0.0073
3.27833	0.01733	3.30095	0.04186	2.66746	0.00591	3.31226	0.11118	4.11545	0.04232	3.13127	0.05055	2.8937	0.03293	3.08602	0.01531	2.55433	0.00808
3.28964	0.01817	3.31226	0.04385	2.67877	0.00631	3.32358	0.11598	4.12676	0.04244	3.14258	0.05322	2.90502	0.03346	3.09733	0.0162	2.56564	0.00891
3.30095	0.01901	3.32358	0.04584	2.69008	0.00673	3.33489	0.12076	4.13807	0.04254	3.15389	0.0561	2.91633	0.03401	3.10864	0.01717	2.57696	0.00979
3.31226	0.01987	3.33489	0.04783	2.70139	0.00714	3.3462	0.12549	4.14938	0.04262	3.1652	0.05922	2.92764	0.03459	3.11995	0.01823	2.58827	0.01073
3.32358	0.02072	3.3462	0.04981	2.71271	0.00757	3.35751	0.13017	4.1607	0.04269	3.17652	0.06256	2.93895	0.03516	3.13127	0.01938	2.59958	0.01172
3.33489	0.02157	3.35751	0.05177	2.72402	0.00799	3.36883	0.13477	4.17201	0.04274	3.18783	0.06612	2.95027	0.03574	3.14258	0.02063	2.61089	0.01276
3.3462	0.02241	3.36883	0.05371	2.73533	0.00841	3.38014	0.13927	4.18332	0.04279	3.19914	0.0699	2.96158	0.03634	3.15389	0.02197	2.62221	0.01385
3.35751	0.02324	3.38014	0.05562	2.74664	0.00883	3.39145	0.14366	4.19463	0.04283	3.21045	0.07388	2.97289	0.03696	3.1652	0.0234	2.63352	0.01499
3.36883	0.02406	3.39145	0.05749	2.75796	0.00924	3.40276	0.14793	4.20595	0.04288	3.22177	0.07805	2.9842	0.03762	3.17652	0.02493	2.64483	0.01617
3.38014	0.02486	3.40276	0.05932	2.76927	0.00964	3.41408	0.15208	4.21726	0.04297	3.23308	0.0824	2.99552	0.03834	3.18783	0.02654	2.65614	0.01738
3.39145	0.02564	3.41408	0.06112	2.78058	0.01004	3.42539	0.15609	4.22857	0.04311	3.24439	0.08692	3.00683	0.03914	3.19914	0.02825	2.66746	0.01863
3.40276	0.0264	3.42539	0.06288	2.79189	0.01042	3.4367	0.15998	4.23988	0.04326	3.2557	0.09158	3.01814	0.04002	3.21045	0.03005	2.67877	0.01991
3.41408	0.02713	3.4367	0.0646	2.80321	0.01079	3.44801	0.16374	4.2512	0.04344	3.26701	0.09636	3.02945	0.04102	3.22177	0.03192	2.69008	0.02121
3.42539	0.02785	3.44801	0.06628	2.81452	0.01115	3.45933	0.16745	4.26251	0.04364	3.27833	0.10125	3.04077	0.04214	3.23308	0.03387	2.70139	0.02252
3.4367	0.02854	3.45933	0.06796	2.82583	0.01149	3.47064	0.1712	4.27382	0.04388	3.28964	0.10622	3.05208	0.04341	3.24439	0.03588	2.71271	0.02385
3.44801	0.0292	3.47064	0.06967	2.83714	0.01182	3.48195	0.17492	4.28513	0.04415	3.30095	0.11124	3.06339	0.04484	3.2557	0.03796	2.72402	0.02518
3.45933	0.02986	3.48195	0.07139	2.84846	0.01213	3.49326	0.17856	4.29645	0.04448	3.31226	0.11629	3.0747	0.04645	3.26701	0.04009	2.73533	0.0265
3.47064	0.03053	3.49326	0.07309	2.85977	0.01243	3.50458	0.18221	4.30776	0.04486	3.32358	0.12135	3.08602	0.04825	3.27833	0.04226	2.74664	0.02781
3.48195	0.03119	3.50458	0.07482	2.87108	0.01271	3.51589	0.18588	4.31907	0.04531	3.33489	0.1264	3.09733	0.05026	3.28964	0.04447	2.75796	0.0291
3.49326	0.03184	3.51589	0.07658	2.88239	0.01298	3.5272	0.18952	4.33038	0.04584	3.3462	0.13141	3.10864	0.05249	3.30095	0.0467	2.76927	0.03037
3.50458	0.03249	3.5272	0.07835	2.8937	0.01324	3.53851	0.19316	4.3417	0.04645	3.35751	0.13636	3.11995	0.05496	3.31226	0.04896	2.78058	0.0316
3.51589	0.03314	3.53851	0.08014	2.90502	0.01349	3.54983	0.1968	4.35301	0.04716	3.36883	0.14124	3.13127	0.05767	3.32358	0.05122	2.79189	0.0328
3.5272	0.03379	3.54983	0.08196	2.91633	0.01376	3.56114	0.20049	4.36432	0.04798	3.38014	0.14602	3.14258	0.06063	3.33489	0.05348	2.80321	0.03395
3.53851	0.03444	3.56114	0.08381	2.92764	0.01404	3.57245	0.20422	4.37563	0.04891	3.39145	0.1507	3.15389	0.06384	3.3462	0.05573	2.81452	0.03505
3.54983	0.03509	3.57245	0.0857	2.93895	0.01434	3.58376	0.20803	4.38694	0.04997	3.40276	0.15526	3.1652	0.06731	3.35751	0.05797	2.82583	0.0361
3.56114	0.03574	3.58376	0.08765	2.95027	0.01464	3.59508	0.21193	4.39826	0.05118	3.41408	0.1597	3.17652	0.07103	3.36883	0.06018	2.83714	0.0371
3.57245	0.03641	3.59508	0.08965	2.96158	0.01496	3.60639	0.21594	4.40957	0.05255	3.42539	0.16402	3.18783	0.075	3.38014	0.06237	2.84846	0.03805
3.58376	0.03709	3.60639	0.09172	2.97289	0.0153	3.6177	0.22008	4.42088	0.05407	3.4367	0.16821	3.19914	0.07921	3.39145	0.06453	2.85977	0.03894
3.59508	0.03778	3.6177	0.09385	2.9842	0.01567	3.62901	0.22434	4.43219	0.05576	3.44801	0.17229	3.21045	0.08365	3.40276	0.06665	2.87108	0.03978
3.60639	0.0385	3.62901	0.09606	2.99552	0.01607	3.64032	0.22874	4.44351	0.05762	3.45933	0.17633	3.22177	0.08831	3.41408	0.06874	2.88239	0.04057
3.6177	0.03924	3.64032	0.09834	3.00683	0.01652	3.65164	0.23328	4.45482	0.05965	3.47064	0.18043	3.23308	0.09318	3.42539	0.0708	2.8937	0.04133
3.62901	0.04001	3.65164	0.10069	3.01814	0.01702	3.66295	0.23795	4.46613	0.06188	3.48195	0.18452	3.24439	0.09822	3.4367	0.07283	2.90502	0.04205
3.64032	0.04079	3.66295	0.1031	3.02945	0.01758	3.67426	0.24275	4.47744	0.06429	3.49326	0.18855	3.2557	0.10343	3.44801	0.07483	2.91633	0.0428
3.65164	0.04161	3.67426	0.10558	3.04077	0.0182	3.68557	0.24767	4.48876	0.0669	3.50458	0.1926	3.26701	0.10878	3.45933	0.07684	2.92764	0.04361
3.66295	0.04245	3.68557	0.10812	3.05208	0.0189	3.69689	0.25269	4.50007	0.06971	3.51589	0.19669	3.27833	0.11424	3.47064	0.07891	2.93895	0.04442
3.67426	0.04331	3.69689	0.1107	3.06339	0.01968	3.7082	0.25778	4.51138	0.07272	3.5272	0.20078	3.28964	0.1198	3.48195	0.08099	2.95027	0.04524
3.68557	0.04419	3.7082	0.11332	3.0747	0.02056	3.71951	0.26293	4.52269	0.07592	3.53851	0.20488	3.30095	0.12541	3.49326	0.08308	2.96158	0.0461
3.69689	0.0451	3.71951	0.11596	3.08602	0.02153	3.73082	0.26811	4.53401	0.07933	3.54983	0.20901	3.31226	0.13105	3.50458	0.08521	2.97289	0.04701
3.7082	0.04601	3.73082	0.11861	3.09733	0.0226	3.74214	0.27328	4.54532	0.08293	3.56114	0.2132	3.32358	0.1367	3.51589	0.08739	2.9842	0.04799
3.71951	0.04694	3.74214	0.12126	3.10864	0.02378	3.75345	0.27841	4.55663	0.08672	3.57245	0.21748	3.33489	0.14233	3.5272	0.08961	2.99552	0.04905
3.73082	0.04788	3.75345	0.12389	3.11995	0.02508	3.76476	0.28347	4.56794	0.0907	3.58376	0.22185	3.3462	0.14791	3.53851	0.09186	3.00683	0.05023
3.74214	0.04881	3.76476	0.12648	3.13127	0.0265	3.77607	0.28842	4.57926	0.09486	3.59508	0.22635	3.35751	0.15341	3.54983	0.09416	3.01814	0.05154
3.75345	0.04974	3.77607	0.12902	3.14258	0.02804	3.78739	0.29323	4.59057	0.09919	3.60639	0.23098	3.36883	0.15883	3.56114	0.09653	3.02945	0.05301
3.76476	0.05066	3.78739	0.13149	3.15389	0.0297	3.7987	0.29785	4.60188	0.10369	3.6177	0.23576	3.38014	0.16413	3.57245	0.09896	3.04077	0.05467
3.77607	0.05155	3.7987	0.13388	3.1652	0.03148	3.81001	0.30226	4.61319	0.10836	3.62901	0.2407	3.39145	0.1693	3.58376	0.10147	3.05208	0.05653
3.78739	0.05243	3.81001	0.13617	3.17652	0.03339	3.82132	0.30643	4.62451	0.11318	3.64032	0.2458	3.40276	0.17433	3.59508	0.10407	3.06339	0.05861
3.7987	0.05327	3.82132	0.13834	3.18783	0.03542	3.83264	0.31031	4.63582	0.11814	3.65164	0.25107	3.41408	0.17921	3.60639	0.10675	3.0747	0.06095
3.81001	0.05407	3.83264	0.14038	3.19914	0.03756	3.84395	0.31388	4.64713	0.12321	3.66295	0.2565	3.42539	0.18394	3.6177	0.10954	3.08602	0.06356
3.82132	0.05483	3.84395	0.14227	3.21045	0.03982	3.85526	0.31713	4.65844	0.12838	3.67426	0.26207	3.4367	0.18852	3.62901	0.11242	3.09733	0.06646
3.83264	0.05554	3.85526	0.14402	3.22177	0.04218	3.86657	0.32003	4.66976	0.13363	3.68557	0.26779	3.44801	0.19294	3.64032	0.1154	3.10864	0.06966
3.84395	0.0562	3.86657	0.14561	3.23308	0.04464	3.87789	0.3227	4.68107	0.13893	3.69689	0.27362	3.45933	0.19731	3.65164	0.11848	3.11995	0.07319
3.85526	0.0568	3.87789	0.14709	3.24439	0.04719	3.8892	0.32528	4.69238	0.14428	3.7082	0.27954	3.47064	0.20173	3.66295	0.12165	3.13127	0.07705
3.86657	0.05734	3.8892	0.14853	3.2557	0.04981	3.90051	0.32761	4.70369	0.14965	3.71951	0.28553	3.48195	0.20612	3.67426	0.1249	3.14258	0.08125
3.87789	0.05784	3.90051	0.14985	3.26701	0.0525	3.91182	0.32968	4.715	0.15501	3.73082	0.29156	3.49326	0.2104	3.68557	0.12823	3.15389	0.0858
3.8892	0.05832	3.91182	0.15106	3.27833	0.05525	3.92314	0.33149	4.72632	0.16036	3.74214	0.29758	3.50458	0.2147	3.69689	0.13163	3.1652	0.0907
3.90051	0.05875	3.92314	0.15215	3.28964	0.05805	3.93445	0.33291	4.73763	0.16571	3.75345	0.30358	3.51589	0.21902	3.7082	0.13508	3.17652	0.09595
3.91182	0.05914	3.93445	0.15307	3.30095	0.06087	3.94576	0.33394	4.74894	0.17105	3.76476	0.30949	3.5272	0.22331	3.71951	0.13856	3.18783	0.10154
3.92314	0.05949	3.94576	0.15381	3.31226	0.06371	3.95707	0.33459	4.76025	0.17636	3.77607	0.31529	3.53851	0.2276	3.73082	0.14206	3.19914	0.10746
3.93445	0.05977	3.95707	0.15437	3.32358	0.06656	3.96839	0.33488	4.77157	0.18156	3.78739	0.32094	3.54983	0.23189	3.74214	0.14557	3.21045	0.1137
3.94576	0.05997	3.96839	0.15478	3.33489	0.0694	3.9797	0.33481	4.78288	0.18664	3.7987	0.32639	3.56114	0.23623	3.75345	0.14905	3.22177	0.12023
3.95707	0.06011	3.9797	0.15503	3.3462	0.07222	3.99101	0.33442	4.79419	0.1916	3.81001	0.33162	3.57245	0.24063	3.76476	0.1525	3.23308	0.12704
3.96839	0.06018	3.99101	0.15513	3.35751	0.07502	4.00232	0.33372	4.8055	0.19641	3.82132	0.33658	3.58376	0.24512	3.77607	0.15589	3.24439	0.1341
3.9797	0.06019	4.00232	0.15509	3.36883	0.07777	4.01363	0.33275	4.81682	0.20108	3.83264	0.34124	3.59508	0.24972	3.78739	0.15921	3.2557	0.14139
3.99101	0.06013	4.01363	0.15493	3.38014	0.08048	4.02495	0.33152	4.82813	0.20556	3.84395	0.34556	3.60639	0.25445	3.7987	0.16242	3.26701	0.14887
4.00232	0.06003	4.02495	0.15466	3.39145	0.08313	4.03626	0.33007	4.83944	0.20984	3.85526	0.34953	3.6177	0.25932	3.81001	0.16552	3.27833	0.1565
4.01363	0.05987	4.03626	0.15429	3.40276	0.08572	4.04757	0.32842	4.85075	0.21391	3.86657	0.35313	3.62901	0.26435	3.82132	0.16849	3.28964	0.16427
4.02495	0.05966	4.04757	0.15383	3.41408	0.08826	4.05888	0.32661	4.86207	0.21776	3.87789	0.35648	3.64032	0.26953	3.83264	0.1713	3.30095	0.17211
4.03626	0.05941	4.05888	0.1533	3.42539	0.09073	4.0702	0.32467	4.87338	0.22138	3.8892	0.35973	3.65164	0.27489	3.84395	0.17395	3.31226	0.18001
4.04757	0.05912	4.0702	0.15271	3.4367	0.09313	4.08151	0.32262	4.88469	0.22477	3.90051	0.36272	3.66295	0.2804	3.85526	0.17642	3.32358	0.18792
4.05888	0.0588	4.08151	0.15208	3.44801	0.09549	4.09282	0.3205	4.896	0.22797	3.91182	0.36543	3.67426	0.28606	3.86657	0.1787	3.33489	0.1958
4.0702	0.05845	4.09282	0.15142	3.45933	0.09782	4.10413	0.31833	4.90732	0.231	3.92314	0.36787	3.68557	0.29187	3.87789	0.18087	3.3462	0.20363
4.08151	0.05808	4.10413	0.15075	3.47064	0.1002	4.11545	0.31616	4.91863	0.23384	3.93445	0.36988	3.69689	0.29778	3.8892	0.18298	3.35751	0.21138
4.09282	0.05769	4.11545	0.15007	3.48195	0.10258	4.12676	0.314	4.92994	0.23647	3.94576	0.37147	3.7082	0.3038	3.90051	0.18496	3.36883	0.21901
4.10413	0.05729	4.12676	0.14941	3.49326	0.10494	4.13807	0.31188	4.94125	0.23888	3.95707	0.37265	3.71951	0.30987	3.91182	0.18681	3.38014	0.2265
4.11545	0.05688	4.13807	0.14877	3.50458	0.10731	4.14938	0.30984	4.95257	0.2411	3.96839	0.37343	3.73082	0.31598	3.92314	0.18853	3.39145	0.23383
4.12676	0.05647	4.14938	0.14818	3.51589	0.10973	4.1607	0.3079	4.96388	0.24309	3.9797	0.37382	3.74214	0.32209	3.93445	0.19004	3.40276	0.24098
4.13807	0.05606	4.1607	0.14764	3.5272	0.11214	4.17201	0.30608	4.97519	0.24485	3.99101	0.37387	3.75345	0.32815	3.94576	0.19134	3.41408	0.24796
4.14938	0.05565	4.17201	0.14717	3.53851	0.11458	4.18332	0.30443	4.9865	0.24636	4.00232	0.37357	3.76476	0.33413	3.95707	0.19243	3.42539	0.25474
4.1607	0.05525	4.18332	0.14679	3.54983	0.11704	4.19463	0.30296	4.99782	0.24766	4.01363	0.37296	3.77607	0.33997	3.96839	0.19333	3.4367	0.26135
4.17201	0.05487	4.19463	0.1465	3.56114	0.11955	4.20595	0.30171	5.00913	0.24874	4.02495	0.37207	3.78739	0.34565	3.9797	0.19404	3.44801	0.26777
4.18332	0.05451	4.20595	0.14634	3.57245	0.12211	4.21726	0.30097	5.02044	0.24962	4.03626	0.37093	3.7987	0.35112	3.99101	0.19457	3.45933	0.27415
4.19463	0.05418	4.21726	0.14643	3.58376	0.12473	4.22857	0.30077	5.03175	0.25029	4.04757	0.36957	3.81001	0.35634	4.00232	0.19494	3.47064	0.28063
4.20595	0.05387	4.22857	0.14681	3.59508	0.12744	4.23988	0.30087	5.04307	0.25077	4.05888	0.36802	3.82132	0.36126	4.01363	0.19515	3.48195	0.28711
4.21726	0.05364	4.23988	0.14735	3.60639	0.13022	4.2512	0.30131	5.05438	0.25107	4.0702	0.3663	3.83264	0.36585	4.02495	0.19521	3.49326	0.29348
4.22857	0.0535	4.2512	0.14807	3.6177	0.1331	4.26251	0.30211	5.06569	0.25126	4.08151	0.36446	3.84395	0.37009	4.03626	0.19515	3.50458	0.29991
4.23988	0.05341	4.26251	0.14899	3.62901	0.13607	4.27382	0.30331	5.077	0.25137	4.09282	0.36252	3.85526	0.37393	4.04757	0.19498	3.51589	0.30642
4.2512	0.05336	4.27382	0.15013	3.64032	0.13913	4.28513	0.30493	5.08831	0.25134	4.10413	0.36052	3.86657	0.37737	4.05888	0.19471	3.5272	0.31292
4.26251	0.05337	4.28513	0.15151	3.65164	0.1423	4.29645	0.30702	5.09963	0.25118	4.11545	0.35848	3.87789	0.38054	4.0702	0.19435	3.53851	0.31946
4.27382	0.05344	4.29645	0.15314	3.66295	0.14555	4.30776	0.30961	5.11094	0.25091	4.12676	0.35643	3.8892	0.38359	4.08151	0.19393	3.54983	0.32605
4.28513	0.05357	4.30776	0.15504	3.67426	0.14889	4.31907	0.31273	5.12225	0.25054	4.13807	0.35442	3.90051	0.38636	4.09282	0.19345	3.56114	0.33275
4.29645	0.05377	4.31907	0.15724	3.68557	0.15231	4.33038	0.31642	5.13356	0.25009	4.14938	0.35246	3.91182	0.38882	4.10413	0.19293	3.57245	0.33959
4.30776	0.05404	4.33038	0.15976	3.69689	0.15579	4.3417	0.32071	5.14488	0.24956	4.1607	0.35059	3.92314	0.39098	4.11545	0.19239	3.58376	0.34659
4.31907	0.0544	4.3417	0.1626	3.7082	0.15933	4.35301	0.32564	5.15619	0.24898	4.17201	0.34883	3.93445	0.39268	4.12676	0.19185	3.59508	0.35378
4.33038	0.05485	4.35301	0.1658	3.71951	0.1629	4.36432	0.33124	5.1675	0.24836	4.18332	0.34722	3.94576	0.39391	4.13807	0.19131	3.60639	0.3612
4.3417	0.0554	4.36432	0.16938	3.73082	0.16649	4.37563	0.33755	5.17881	0.2478	4.19463	0.3458	3.95707	0.3947	4.14938	0.1908	3.6177	0.36886
4.35301	0.05604	4.37563	0.17333	3.74214	0.17007	4.38694	0.34458	5.19013	0.24732	4.20595	0.34459	3.96839	0.39505	4.1607	0.19033	3.62901	0.37677
4.36432	0.0568	4.38694	0.1777	3.75345	0.17363	4.39826	0.35244	5.20144	0.24686	4.21726	0.34394	3.9797	0.395	4.17201	0.18991	3.64032	0.38494
4.37563	0.05767	4.39826	0.18251	3.76476	0.17714	4.40957	0.36115	5.21275	0.24645	4.22857	0.34387	3.99101	0.39455	4.18332	0.18958	3.65164	0.39337
4.38694	0.05865	4.40957	0.18778	3.77607	0.18058	4.42088	0.37066	5.22406	0.24606	4.23988	0.34413	4.00232	0.39375	4.19463	0.18934	3.66295	0.40205
4.39826	0.05978	4.42088	0.19349	3.78739	0.18392	4.43219	0.38098	5.23538	0.24573	4.2512	0.34475	4.01363	0.39261	4.20595	0.18921	3.67426	0.41096
4.40957	0.06104	4.43219	0.19965	3.7987	0.18715	4.44351	0.39212	5.24669	0.24547	4.26251	0.34575	4.02495	0.39118	4.21726	0.1894	3.68557	0.4201
4.42088	0.06244	4.44351	0.20626	3.81001	0.19024	4.45482	0.40409	5.258	0.24529	4.27382	0.34718	4.03626	0.38947	4.22857	0.18991	3.69689	0.42941
4.43219	0.06397	4.45482	0.21332	3.82132	0.19317	4.46613	0.41687	5.26931	0.24521	4.28513	0.34909	4.04757	0.38754	4.23988	0.19061	3.7082	0.43887
4.44351	0.06565	4.46613	0.22082	3.83264	0.19592	4.47744	0.43046	5.28063	0.24531	4.29645	0.3515	4.05888	0.38541	4.2512	0.19151	3.71951	0.44843
4.45482	0.06746	4.47744	0.22878	3.84395	0.19848	4.48876	0.44486	5.29194	0.2456	4.30776	0.35447	4.0702	0.38312	4.26251	0.19263	3.73082	0.45805
4.46613	0.06941	4.48876	0.23716	3.85526	0.20082	4.50007	0.46003	5.30325	0.24603	4.31907	0.35804	4.08151	0.3807	4.27382	0.19401	3.74214	0.46766
4.47744	0.0715	4.50007	0.24597	3.86657	0.20294	4.51138	0.47595	5.31456	0.24663	4.33038	0.36225	4.09282	0.37819	4.28513	0.19566	3.75345	0.4772
4.48876	0.07373	4.51138	0.25519	3.87789	0.20493	4.52269	0.49259	5.32588	0.2474	4.3417	0.36716	4.10413	0.37562	4.29645	0.19762	3.76476	0.48663
4.50007	0.0761	4.52269	0.2648	3.8892	0.20684	4.53401	0.50991	5.33719	0.24837	4.35301	0.3728	4.11545	0.37304	4.30776	0.1999	3.77607	0.49587
4.51138	0.0786	4.53401	0.27478	3.90051	0.2086	4.54532	0.52786	5.3485	0.24954	4.36432	0.37922	4.12676	0.37046	4.31907	0.20255	3.78739	0.50486
4.52269	0.08122	4.54532	0.2851	3.91182	0.21021	4.55663	0.5464	5.35981	0.25094	4.37563	0.38646	4.13807	0.36794	4.33038	0.20559	3.7987	0.51354
4.53401	0.08397	4.55663	0.29573	3.92314	0.21164	4.56794	0.56546	5.37113	0.25259	4.38694	0.39456	4.14938	0.36549	4.3417	0.20905	3.81001	0.52186
4.54532	0.08683	4.56794	0.30665	3.93445	0.21283	4.57926	0.58506	5.38244	0.25455	4.39826	0.40363	4.1607	0.36315	4.35301	0.21296	3.82132	0.52975
4.55663	0.0898	4.57926	0.31786	3.94576	0.21378	4.59057	0.60513	5.39375	0.25687	4.40957	0.4137	4.17201	0.36096	4.36432	0.21735	3.83264	0.53716
4.56794	0.09287	4.59057	0.32932	3.95707	0.21448	4.60188	0.62552	5.40506	0.25946	4.42088	0.42473	4.18332	0.35894	4.37563	0.22225	3.84395	0.54404
4.57926	0.09604	4.60188	0.34095	3.96839	0.21496	4.61319	0.6463	5.41638	0.26235	4.43219	0.43674	4.19463	0.35714	4.38694	0.22767	3.85526	0.55035
4.59057	0.09929	4.61319	0.35279	3.9797	0.21521	4.62451	0.66738	5.42769	0.26554	4.44351	0.44973	4.20595	0.35558	4.39826	0.23369	3.86657	0.55607
4.60188	0.10261	4.62451	0.36478	3.99101	0.21526	4.63582	0.68863	5.439	0.26905	4.45482	0.46374	4.21726	0.35461	4.40957	0.24033	3.87789	0.56141
4.61319	0.10601	4.63582	0.37685	4.00232	0.21512	4.64713	0.70996	5.45031	0.27289	4.46613	0.47875	4.22857	0.35427	4.42088	0.24756	3.8892	0.56658
4.62451	0.10948	4.64713	0.38895	4.01363	0.2148	4.65844	0.7312	5.46162	0.27706	4.47744	0.49476	4.23988	0.35428	4.43219	0.25541	3.90051	0.57132
4.63582	0.11298	4.65844	0.401	4.02495	0.21432	4.66976	0.75228	5.47294	0.28156	4.48876	0.51176	4.2512	0.35467	4.44351	0.26387	3.91182	0.57564
4.64713	0.1165	4.66976	0.41296	4.03626	0.2137	4.68107	0.77312	5.48425	0.28642	4.50007	0.52974	4.26251	0.35548	4.45482	0.27297	3.92314	0.57951
4.65844	0.12002	4.68107	0.42478	4.04757	0.21295	4.69238	0.79361	5.49556	0.29161	4.51138	0.54867	4.27382	0.35674	4.46613	0.2827	3.93445	0.58271
4.66976	0.12352	4.69238	0.43641	4.05888	0.2121	4.70369	0.81369	5.50687	0.29719	4.52269	0.56851	4.28513	0.3585	4.47744	0.29307	3.94576	0.58525
4.68107	0.127	4.70369	0.4478	4.0702	0.21117	4.715	0.83327	5.51819	0.30315	4.53401	0.58924	4.29645	0.36079	4.48876	0.30407	3.95707	0.58713
4.69238	0.13042	4.715	0.45893	4.08151	0.21016	4.72632	0.85227	5.5295	0.30944	4.54532	0.61079	4.30776	0.36365	4.50007	0.31569	3.96839	0.58838
4.70369	0.13378	4.72632	0.46973	4.09282	0.20912	4.73763	0.87088	5.54081	0.31605	4.55663	0.63312	4.31907	0.36713	4.51138	0.32791	3.9797	0.58904
4.715	0.13707	4.73763	0.48034	4.10413	0.20804	4.74894	0.88914	5.55212	0.32296	4.56794	0.65616	4.33038	0.37127	4.52269	0.34073	3.99101	0.58913
4.72632	0.14026	4.74894	0.49077	4.11545	0.20695	4.76025	0.90674	5.56344	0.33018	4.57926	0.67992	4.3417	0.37611	4.53401	0.35411	4.00232	0.58868
4.73763	0.14339	4.76025	0.50084	4.12676	0.20587	4.77157	0.92349	5.57475	0.33767	4.59057	0.70432	4.35301	0.38169	4.54532	0.36803	4.01363	0.58776
4.74894	0.14646	4.77157	0.51044	4.13807	0.20483	4.78288	0.93931	5.58606	0.34545	4.60188	0.72921	4.36432	0.38804	4.55663	0.38245	4.02495	0.58639
4.76025	0.14942	4.78288	0.51955	4.14938	0.20383	4.79419	0.95417	5.59737	0.3535	4.61319	0.75465	4.37563	0.39521	4.56794	0.39734	4.03626	0.58463
4.77157	0.15223	4.79419	0.52814	4.1607	0.20289	4.8055	0.96815	5.60869	0.36178	4.62451	0.78057	4.38694	0.40324	4.57926	0.41271	4.04757	0.58252
4.78288	0.15489	4.8055	0.53626	4.17201	0.20204	4.81682	0.98121	5.62	0.37026	4.63582	0.80677	4.39826	0.41222	4.59057	0.42851	4.05888	0.58012
4.79419	0.15738	4.81682	0.54389	4.18332	0.2013	4.82813	0.9932	5.63131	0.37898	4.64713	0.83317	4.40957	0.4222	4.60188	0.44464	4.0702	0.57747
4.8055	0.15971	4.82813	0.55095	4.19463	0.20068	4.83944	1.00408	5.64262	0.3879	4.65844	0.85959	4.42088	0.4331	4.61319	0.46115	4.08151	0.57463
4.81682	0.16188	4.83944	0.55742	4.20595	0.20021	4.85075	1.01384	5.65394	0.39694	4.66976	0.88591	4.43219	0.44495	4.62451	0.47796	4.09282	0.57164
4.82813	0.16385	4.85075	0.5633	4.21726	0.20008	4.86207	1.02247	5.66525	0.40606	4.68107	0.91205	4.44351	0.45776	4.63582	0.49499	4.10413	0.56856
4.83944	0.16563	4.86207	0.56859	4.22857	0.20031	4.87338	1.02999	5.67656	0.41525	4.69238	0.93789	4.45482	0.47154	4.64713	0.51216	4.11545	0.56543
4.85075	0.1672	4.87338	0.57331	4.23988	0.20075	4.88469	1.0364	5.68787	0.42457	4.70369	0.96334	4.46613	0.48628	4.65844	0.52939	4.12676	0.56231
4.86207	0.16856	4.88469	0.57744	4.2512	0.20143	4.896	1.04195	5.69919	0.43399	4.715	0.98828	4.47744	0.50197	4.66976	0.54659	4.13807	0.55925
4.87338	0.16971	4.896	0.58114	4.26251	0.20236	4.90732	1.04668	5.7105	0.44338	4.72632	1.01263	4.48876	0.51859	4.68107	0.56371	4.14938	0.55629
4.88469	0.17066	4.90732	0.58443	4.27382	0.20357	4.91863	1.05062	5.72181	0.4527	4.73763	1.03658	4.50007	0.53613	4.69238	0.58068	4.1607	0.55348
4.896	0.17144	4.91863	0.58733	4.28513	0.20507	4.92994	1.0538	5.73312	0.46192	4.74894	1.0602	4.51138	0.55455	4.70369	0.59745	4.17201	0.55087
4.90732	0.17206	4.92994	0.58988	4.29645	0.2069	4.94125	1.05614	5.74444	0.47105	4.76025	1.0831	4.52269	0.57381	4.715	0.61394	4.18332	0.54852
4.91863	0.17251	4.94125	0.59201	4.30776	0.20909	4.95257	1.05781	5.75575	0.48007	4.77157	1.10504	4.53401	0.59388	4.72632	0.6301	4.19463	0.54647
4.92994	0.17281	4.95257	0.59384	4.31907	0.21165	4.96388	1.05872	5.76706	0.48892	4.78288	1.12596	4.54532	0.6147	4.73763	0.64605	4.20595	0.54479
4.94125	0.17293	4.96388	0.59531	4.33038	0.21461	4.97519	1.05882	5.77837	0.49757	4.79419	1.14577	4.55663	0.6362	4.74894	0.66182	4.21726	0.54401
4.95257	0.1729	4.97519	0.59638	4.3417	0.218	4.9865	1.05814	5.78969	0.50599	4.8055	1.16456	4.56794	0.65834	4.76025	0.67719	4.22857	0.54418
4.96388	0.17271	4.9865	0.5971	4.35301	0.22185	4.99782	1.05681	5.801	0.51417	4.81682	1.18229	4.57926	0.6811	4.77157	0.692	4.23988	0.54489
4.97519	0.17234	4.99782	0.59752	4.36432	0.22617	5.00913	1.0549	5.81231	0.52209	4.82813	1.19876	4.59057	0.70442	4.78288	0.7062	4.2512	0.54618
4.9865	0.17181	5.00913	0.59768	4.37563	0.231	5.02044	1.05241	5.82362	0.52974	4.83944	1.21392	4.60188	0.72813	4.79419	0.71974	4.26251	0.54811
4.99782	0.17113	5.02044	0.59758	4.38694	0.23635	5.03175	1.04938	5.83493	0.53712	4.85075	1.22775	4.61319	0.75231	4.8055	0.73267	4.27382	0.55075
5.00913	0.17031	5.03175	0.59727	4.39826	0.24229	5.04307	1.04591	5.84625	0.54421	4.86207	1.24024	4.62451	0.77686	4.81682	0.74497	4.28513	0.55416
5.02044	0.16935	5.04307	0.59678	4.40957	0.24882	5.05438	1.04203	5.85756	0.55121	4.87338	1.25137	4.63582	0.80161	4.82813	0.75651	4.29645	0.5584
5.03175	0.16826	5.05438	0.59614	4.42088	0.25593	5.06569	1.03807	5.86887	0.55814	4.88469	1.26116	4.64713	0.82645	4.83944	0.76726	4.30776	0.56356
5.04307	0.16705	5.06569	0.59553	4.43219	0.26362	5.077	1.03409	5.88018	0.56493	4.896	1.26993	4.65844	0.85122	4.85075	0.77721	4.31907	0.56968
5.05438	0.16574	5.077	0.59497	4.44351	0.2719	5.08831	1.0299	5.8915	0.57163	4.90732	1.27769	4.66976	0.87581	4.86207	0.78636	4.33038	0.57686
5.06569	0.16438	5.08831	0.59438	4.45482	0.28077	5.09963	1.02556	5.90281	0.57812	4.91863	1.28445	4.68107	0.90011	4.87338	0.79469	4.3417	0.58516
5.077	0.16297	5.09963	0.59377	4.46613	0.29023	5.11094	1.02114	5.91412	0.58438	4.92994	1.29027	4.69238	0.92403	4.88469	0.80221	4.35301	0.59465
5.08831	0.16149	5.11094	0.59318	4.47744	0.30028	5.12225	1.01669	5.92543	0.59039	4.94125	1.29502	4.70369	0.94747	4.896	0.80912	4.36432	0.60539
5.09963	0.15995	5.12225	0.59264	4.48876	0.31089	5.13356	1.01227	5.93675	0.59616	4.95257	1.29891	4.715	0.97034	4.90732	0.81543	4.37563	0.61746
5.11094	0.15837	5.13356	0.59218	4.50007	0.32207	5.14488	1.00792	5.94806	0.60172	4.96388	1.30182	4.72632	0.99253	4.91863	0.82116	4.38694	0.63091
5.12225	0.15674	5.14488	0.59182	4.51138	0.33379	5.15619	1.0037	5.95937	0.6071	4.97519	1.30366	4.73763	1.01426	4.92994	0.82635	4.39826	0.64591
5.13356	0.15509	5.15619	0.59159	4.52269	0.34602	5.1675	0.99966	5.97068	0.61232	4.9865	1.3045	4.74894	1.0356	4.94125	0.8309	4.40957	0.66252
5.14488	0.15341	5.1675	0.59151	4.53401	0.35875	5.17881	0.99608	5.982	0.61742	4.99782	1.30447	4.76025	1.05616	4.95257	0.83494	4.42088	0.68066
5.15619	0.15174	5.17881	0.59173	4.54532	0.37193	5.19013	0.99299	5.99331	0.62235	5.00913	1.30365	4.77157	1.07572	4.96388	0.8384	4.43219	0.70036
5.1675	0.15006	5.19013	0.59227	4.55663	0.38553	5.20144	0.99034	6.00462	0.62717	5.02044	1.30202	4.78288	1.0942	4.97519	0.84123	4.44351	0.72164
5.17881	0.14844	5.20144	0.5931	4.56794	0.39952	5.21275	0.98819	6.01593	0.63188	5.03175	1.29967	4.79419	1.11155	4.9865	0.84345	4.45482	0.74451
5.19013	0.14689	5.21275	0.59423	4.57926	0.4139	5.22406	0.98645	6.02725	0.63646	5.04307	1.29667	4.8055	1.12786	4.99782	0.84517	4.46613	0.76898
5.20144	0.14538	5.22406	0.59564	4.59057	0.42861	5.23538	0.98518	6.03856	0.64093	5.05438	1.2931	4.81682	1.14309	5.00913	0.84642	4.47744	0.79504
5.21275	0.14393	5.23538	0.59735	4.60188	0.44357	5.24669	0.98436	6.04987	0.64536	5.06569	1.28934	4.82813	1.15705	5.02044	0.8472	4.48876	0.82266
5.22406	0.14252	5.24669	0.59934	4.61319	0.4588	5.258	0.98405	6.06118	0.64979	5.077	1.28546	4.83944	1.1697	5.03175	0.84756	4.50007	0.85181
5.23538	0.14117	5.258	0.60162	4.62451	0.47425	5.26931	0.98434	6.0725	0.65416	5.08831	1.28124	4.85075	1.18103	5.04307	0.84755	4.51138	0.88246
5.24669	0.13989	5.26931	0.60428	4.63582	0.48982	5.28063	0.98544	6.08381	0.65842	5.09963	1.27675	4.86207	1.19103	5.05438	0.84721	4.52269	0.91454
5.258	0.13867	5.28063	0.60742	4.64713	0.50545	5.29194	0.98731	6.09512	0.66259	5.11094	1.27205	4.87338	1.1997	5.06569	0.84679	4.53401	0.94798
5.26931	0.13753	5.29194	0.61102	4.65844	0.52102	5.30325	0.98984	6.10643	0.66674	5.12225	1.26723	4.88469	1.20705	5.077	0.84635	4.54532	0.98272
5.28063	0.13651	5.30325	0.61499	4.66976	0.53648	5.31456	0.99306	6.11775	0.67083	5.13356	1.26236	4.896	1.21339	5.08831	0.84572	4.55663	1.01865
5.29194	0.1356	5.31456	0.61936	4.68107	0.55177	5.32588	0.99701	6.12906	0.67478	5.14488	1.25748	4.90732	1.21874	5.09963	0.84496	4.56794	1.05568
5.30325	0.13479	5.32588	0.62415	4.69238	0.56683	5.33719	1.00174	6.14037	0.67858	5.15619	1.25268	4.91863	1.22313	5.11094	0.84409	4.57926	1.09381
5.31456	0.13408	5.33719	0.62938	4.70369	0.58159	5.3485	1.00728	6.15168	0.68222	5.1675	1.24802	4.92994	1.2266	5.12225	0.84319	4.59057	1.13293
5.32588	0.13347	5.3485	0.63509	4.715	0.59599	5.35981	1.01368	6.163	0.68572	5.17881	1.24388	4.94125	1.22906	5.13356	0.84227	4.60188	1.17278
5.33719	0.13298	5.35981	0.6413	4.72632	0.60999	5.37113	1.02098	6.17431	0.68905	5.19013	1.24031	4.95257	1.23071	5.14488	0.84138	4.61319	1.21346
5.3485	0.1326	5.37113	0.64804	4.73763	0.62373	5.38244	1.02949	6.18562	0.69213	5.20144	1.23721	4.96388	1.23143	5.15619	0.84057	4.62451	1.25482
5.35981	0.13234	5.38244	0.65549	4.74894	0.63722	5.39375	1.03924	6.19693	0.69495	5.21275	1.23463	4.97519	1.23116	5.1675	0.83987	4.63582	1.29659
5.37113	0.1322	5.39375	0.66369	4.76025	0.65025	5.40506	1.05002	6.20824	0.69757	5.22406	1.23252	4.9865	1.22995	5.17881	0.83953	4.64713	1.33862
5.38244	0.13223	5.40506	0.67251	4.77157	0.66267	5.41638	1.06185	6.21956	0.69993	5.23538	1.23091	4.99782	1.22794	5.19013	0.83959	4.65844	1.38061
5.39375	0.13242	5.41638	0.68197	4.78288	0.67444	5.42769	1.07483	6.23087	0.70187	5.24669	1.22983	5.00913	1.22521	5.20144	0.83996	4.66976	1.4224
5.40506	0.13275	5.42769	0.69215	4.79419	0.68552	5.439	1.08906	6.24218	0.70335	5.258	1.22934	5.02044	1.22175	5.21275	0.84068	4.68107	1.46382
5.41638	0.1332	5.439	0.70312	4.8055	0.69597	5.45031	1.10449	6.25349	0.70435	5.26931	1.22954	5.03175	1.21764	5.22406	0.84171	4.69238	1.50472
5.42769	0.1338	5.45031	0.71485	4.81682	0.70577	5.46162	1.12108	6.26481	0.70481	5.28063	1.23074	5.04307	1.21296	5.23538	0.84308	4.70369	1.54492
5.439	0.13453	5.46162	0.72733	4.82813	0.7148	5.47294	1.13896	6.27612	0.70477	5.29194	1.23291	5.05438	1.20778	5.24669	0.84481	4.715	1.58428
5.45031	0.13539	5.47294	0.74066	4.83944	0.72304	5.48425	1.15813	6.28743	0.70423	5.30325	1.23587	5.06569	1.20245	5.258	0.84691	4.72632	1.62263
5.46162	0.13639	5.48425	0.75486	4.85075	0.7305	5.49556	1.17847	6.29874	0.70312	5.31456	1.23969	5.077	1.19706	5.26931	0.84949	4.73763	1.66031
5.47294	0.13751	5.49556	0.76985	4.86207	0.73715	5.50687	1.20005	6.31006	0.70138	5.32588	1.24442	5.08831	1.19139	5.28063	0.85273	4.74894	1.69742
5.48425	0.13877	5.50687	0.78568	4.87338	0.74302	5.51819	1.22288	6.32137	0.69905	5.33719	1.25011	5.09963	1.18552	5.29194	0.85661	4.76025	1.73335
5.49556	0.14014	5.51819	0.80237	4.88469	0.7481	5.5295	1.2468	6.33268	0.69612	5.3485	1.25683	5.11094	1.17951	5.30325	0.86102	4.77157	1.76772
5.50687	0.14163	5.5295	0.81984	4.896	0.75258	5.54081	1.27178	6.34399	0.69246	5.35981	1.26463	5.12225	1.17343	5.31456	0.86599	4.78288	1.8004
5.51819	0.14325	5.54081	0.83809	4.90732	0.75648	5.55212	1.29776	6.35531	0.68802	5.37113	1.27357	5.13356	1.16736	5.32588	0.87155	4.79419	1.83129
5.5295	0.14496	5.55212	0.85708	4.91863	0.75984	5.56344	1.32469	6.36662	0.68278	5.38244	1.28404	5.14488	1.16133	5.33719	0.87775	4.8055	1.86054
5.54081	0.14675	5.56344	0.87681	4.92994	0.76268	5.57475	1.35249	6.37793	0.67682	5.39375	1.29611	5.15619	1.15544	5.3485	0.88464	4.81682	1.88806
5.55212	0.14862	5.57475	0.89723	4.94125	0.76494	5.58606	1.38113	6.38924	0.67011	5.40506	1.30948	5.1675	1.14972	5.35981	0.89225	4.82813	1.91355
5.56344	0.15054	5.58606	0.91835	4.95257	0.76674	5.59737	1.41053	6.40056	0.66261	5.41638	1.3242	5.17881	1.14452	5.37113	0.90062	4.83944	1.93696
5.57475	0.15251	5.59737	0.94013	4.96388	0.76802	5.60869	1.44053	6.41187	0.65446	5.42769	1.34038	5.19013	1.13987	5.38244	0.91005	4.85075	1.95825
5.58606	0.15452	5.60869	0.96247	4.97519	0.76873	5.62	1.47114	6.42318	0.64568	5.439	1.35812	5.20144	1.13572	5.39375	0.92056	4.86207	1.97739
5.59737	0.15657	5.62	0.9854	4.9865	0.76891	5.63131	1.50236	6.43449	0.63614	5.45031	1.37738	5.21275	1.13212	5.40506	0.93197	4.87338	1.99439
5.60869	0.15862	5.63131	1.00893	4.99782	0.76864	5.64262	1.53401	6.44581	0.62588	5.46162	1.39813	5.22406	1.12898	5.41638	0.94432	4.88469	2.00926
5.62	0.16066	5.64262	1.03293	5.00913	0.76798	5.65394	1.56583	6.45712	0.61498	5.47294	1.42052	5.23538	1.12635	5.42769	0.95769	4.896	2.02251
5.63131	0.16272	5.65394	1.05726	5.02044	0.76693	5.66525	1.59762	6.46843	0.60349	5.48425	1.44455	5.24669	1.12425	5.439	0.97217	4.90732	2.03417
5.64262	0.16475	5.66525	1.08179	5.03175	0.76553	5.67656	1.62922	6.47974	0.59149	5.49556	1.47008	5.258	1.12272	5.45031	0.98775	4.91863	2.04429
5.65394	0.16674	5.67656	1.10644	5.04307	0.76383	5.68787	1.66084	6.49106	0.57901	5.50687	1.49724	5.26931	1.12187	5.46162	1.00438	4.92994	2.05296
5.66525	0.16865	5.68787	1.13133	5.05438	0.76189	5.69919	1.69231	6.50237	0.56603	5.51819	1.52603	5.28063	1.12194	5.47294	1.02222	4.94125	2.05996
5.67656	0.17047	5.69919	1.15634	5.06569	0.75991	5.7105	1.72315	6.51368	0.5526	5.5295	1.55624	5.29194	1.12291	5.48425	1.04128	4.95257	2.06564
5.68787	0.17223	5.7105	1.18118	5.077	0.75795	5.72181	1.75318	6.52499	0.53887	5.54081	1.58782	5.30325	1.12463	5.49556	1.06145	4.96388	2.06983
5.69919	0.17393	5.72181	1.20575	5.08831	0.75587	5.73312	1.7824	6.5363	0.52498	5.55212	1.62072	5.31456	1.12714	5.50687	1.08287	4.97519	2.07239
5.7105	0.17549	5.73312	1.23003	5.09963	0.75372	5.74444	1.81086	6.54762	0.51093	5.56344	1.65486	5.32588	1.13049	5.51819	1.10552	4.9865	2.0734
5.72181	0.17689	5.74444	1.25404	5.11094	0.75155	5.75575	1.83831	6.55893	0.49679	5.57475	1.69015	5.33719	1.13472	5.5295	1.12928	4.99782	2.07311
5.73312	0.17814	5.75575	1.27767	5.12225	0.74938	5.76706	1.86445	6.57024	0.48259	5.58606	1.72658	5.3485	1.13988	5.54081	1.15413	5.00913	2.07163
5.74444	0.17923	5.76706	1.30068	5.13356	0.74727	5.77837	1.88908	6.58155	0.46837	5.59737	1.76403	5.35981	1.14602	5.55212	1.18005	5.02044	2.06895
5.75575	0.18015	5.77837	1.32293	5.14488	0.74524	5.78969	1.9121	6.59287	0.45422	5.60869	1.8023	5.37113	1.15319	5.56344	1.20698	5.03175	2.0652
5.76706	0.18087	5.78969	1.34432	5.15619	0.74333	5.801	1.9334	6.60418	0.44022	5.62	1.84141	5.38244	1.16172	5.57475	1.2349	5.04307	2.06051
5.77837	0.18138	5.801	1.36479	5.1675	0.74157	5.81231	1.9529	6.61549	0.42645	5.63131	1.88135	5.39375	1.17167	5.58606	1.2638	5.05438	2.05499
5.78969	0.18168	5.81231	1.38425	5.17881	0.74017	5.82362	1.97053	6.6268	0.413	5.64262	1.92191	5.40506	1.18277	5.59737	1.29363	5.06569	2.04924
5.801	0.18176	5.82362	1.40265	5.19013	0.73916	5.83493	1.98623	6.63812	0.39999	5.65394	1.96277	5.41638	1.19506	5.60869	1.32424	5.077	2.04341
5.81231	0.18162	5.83493	1.41992	5.20144	0.73848	5.84625	1.99997	6.64943	0.38752	5.66525	2.00368	5.42769	1.20863	5.62	1.35566	5.08831	2.03711
5.82362	0.18126	5.84625	1.43603	5.21275	0.73816	5.85756	2.01214	6.66074	0.37558	5.67656	2.04447	5.439	1.22359	5.63131	1.38791	5.09963	2.03047
5.83493	0.18069	5.85756	1.45123	5.22406	0.73817	5.86887	2.02287	6.67205	0.36426	5.68787	2.0854	5.45031	1.23989	5.64262	1.42083	5.11094	2.0236
5.84625	0.1799	5.86887	1.46557	5.23538	0.73852	5.88018	2.03227	6.68337	0.35361	5.69919	2.1263	5.46162	1.25747	5.65394	1.4542	5.12225	2.01662
5.85756	0.17896	5.88018	1.47911	5.24669	0.73922	5.8915	2.04046	6.69468	0.3437	5.7105	2.16653	5.47294	1.27647	5.66525	1.48786	5.13356	2.00962
5.86887	0.17789	5.8915	1.4919	5.258	0.74029	5.90281	2.04707	6.70599	0.33458	5.72181	2.20588	5.48425	1.2969	5.67656	1.52169	5.14488	2.00271
5.88018	0.17669	5.90281	1.50363	5.26931	0.74181	5.91412	2.0519	6.7173	0.3263	5.73312	2.24432	5.49556	1.3186	5.68787	1.55589	5.15619	1.99601
5.8915	0.17538	5.91412	1.51413	5.28063	0.74393	5.92543	2.05486	6.72862	0.31891	5.74444	2.28191	5.50687	1.34169	5.69919	1.59033	5.1675	1.98959
5.90281	0.17395	5.92543	1.52334	5.29194	0.74662	5.93675	2.05602	6.73993	0.31243	5.75575	2.31839	5.51819	1.36613	5.7105	1.62456	5.17881	1.98405
5.91412	0.17238	5.93675	1.53127	5.30325	0.74978	5.94806	2.05558	6.75124	0.30689	5.76706	2.35337	5.5295	1.39176	5.72181	1.65845	5.19013	1.97946
5.92543	0.17067	5.94806	1.53804	5.31456	0.75344	5.95937	2.05361	6.76255	0.30233	5.77837	2.38665	5.54081	1.41853	5.73312	1.69195	5.20144	1.97568
5.93675	0.16884	5.95937	1.54367	5.32588	0.75762	5.97068	2.05033	6.77387	0.29874	5.78969	2.41809	5.55212	1.44638	5.74444	1.7251	5.21275	1.9728
5.94806	0.16691	5.97068	1.54828	5.33719	0.76236	5.982	2.04582	6.78518	0.29613	5.801	2.44757	5.56344	1.47523	5.75575	1.75775	5.22406	1.97069
5.95937	0.16489	5.982	1.55191	5.3485	0.76769	5.99331	2.03997	6.79649	0.29451	5.81231	2.47499	5.57475	1.505	5.76706	1.78961	5.23538	1.96944
5.97068	0.16282	5.99331	1.55441	5.35981	0.77364	6.00462	2.033	6.8078	0.29385	5.82362	2.50027	5.58606	1.53565	5.77837	1.8205	5.24669	1.96906
5.982	0.1607	6.00462	1.55593	5.37113	0.78024	6.01593	2.02502	6.81912	0.29414	5.83493	2.52335	5.59737	1.5671	5.78969	1.85031	5.258	1.96963
5.99331	0.15855	6.01593	1.5565	5.38244	0.78772	6.02725	2.01602	6.83043	0.29535	5.84625	2.54418	5.60869	1.59914	5.801	1.87896	5.26931	1.97135
6.00462	0.15639	6.02725	1.55609	5.39375	0.79612	6.03856	2.00612	6.84174	0.29745	5.85756	2.56335	5.62	1.63181	5.81231	1.90634	5.28063	1.97467
6.01593	0.15424	6.03856	1.55473	5.40506	0.80526	6.04987	1.99553	6.85305	0.30039	5.86887	2.58101	5.63131	1.66508	5.82362	1.93239	5.29194	1.97953
6.02725	0.1521	6.04987	1.55255	5.41638	0.81517	6.06118	1.98443	6.86437	0.30413	5.88018	2.5972	5.64262	1.69876	5.83493	1.95704	5.30325	1.98565
6.03856	0.15	6.06118	1.54968	5.42769	0.82594	6.0725	1.97284	6.87568	0.30861	5.8915	2.61208	5.65394	1.73257	5.84625	1.98024	5.31456	1.99313
6.04987	0.14797	6.0725	1.54611	5.439	0.83765	6.08381	1.96075	6.88699	0.31377	5.90281	2.62519	5.66525	1.76626	5.85756	2.00245	5.32588	2.00204
6.06118	0.14603	6.08381	1.54181	5.45031	0.85025	6.09512	1.9483	6.8983	0.31953	5.91412	2.63628	5.67656	1.79969	5.86887	2.02371	5.33719	2.01247
6.0725	0.14417	6.09512	1.53685	5.46162	0.86372	6.10643	1.93582	6.90961	0.32583	5.92543	2.64525	5.68787	1.83307	5.88018	2.04405	5.3485	2.02452
6.08381	0.14239	6.10643	1.53152	5.47294	0.87817	6.11775	1.92334	6.92093	0.33266	5.93675	2.65218	5.69919	1.86624	5.8915	2.06353	5.35981	2.03827
6.09512	0.14071	6.11775	1.5258	5.48425	0.89363	6.12906	1.91062	6.93224	0.33992	5.94806	2.6573	5.7105	1.89864	5.90281	2.08175	5.37113	2.05381
6.10643	0.13913	6.12906	1.51949	5.49556	0.90998	6.14037	1.89785	6.94355	0.34748	5.95937	2.66071	5.72181	1.93007	5.91412	2.09851	5.38244	2.07176
6.11775	0.13767	6.14037	1.5127	5.50687	0.92731	6.15168	1.88506	6.95486	0.35525	5.97068	2.66265	5.73312	1.96054	5.92543	2.11373	5.39375	2.09223
6.12906	0.13632	6.15168	1.50544	5.51819	0.94562	6.163	1.87232	6.96618	0.36315	5.982	2.66324	5.74444	1.99009	5.93675	2.12743	5.40506	2.11474
6.14037	0.13509	6.163	1.49785	5.5295	0.9648	6.17431	1.85965	6.97749	0.37119	5.99331	2.66233	5.75575	2.01846	5.94806	2.13977	5.41638	2.13937
6.15168	0.13396	6.17431	1.48993	5.54081	0.98484	6.18562	1.84688	6.9888	0.37928	6.00462	2.66017	5.76706	2.04531	5.95937	2.15077	5.42769	2.16632
6.163	0.13295	6.18562	1.48155	5.55212	1.0057	6.19693	1.83411	7.00011	0.38723	6.01593	2.65689	5.77837	2.07046	5.97068	2.1606	5.439	2.19576
6.17431	0.13204	6.19693	1.47281	5.56344	1.02735	6.20824	1.82144	7.01143	0.39496	6.02725	2.65248	5.78969	2.09378	5.982	2.16933	5.45031	2.22763
6.18562	0.13122	6.20824	1.46381	5.57475	1.04974	6.21956	1.80874	7.02274	0.40237	6.03856	2.64705	5.801	2.11516	5.99331	2.17677	5.46162	2.26185
6.19693	0.13049	6.21956	1.45445	5.58606	1.07288	6.23087	1.79577	7.03405	0.40939	6.04987	2.64089	5.81231	2.13452	6.00462	2.1831	5.47294	2.29869
6.20824	0.12984	6.23087	1.44455	5.59737	1.0967	6.24218	1.78251	7.04536	0.41595	6.06118	2.63422	5.82362	2.15179	6.01593	2.18838	5.48425	2.33818
6.21956	0.12928	6.24218	1.43413	5.60869	1.12108	6.25349	1.76891	7.05668	0.42196	6.0725	2.627	5.83493	2.16692	6.02725	2.19255	5.49556	2.38006
6.23087	0.12876	6.25349	1.42316	5.62	1.14606	6.26481	1.75486	7.06799	0.42737	6.08381	2.61918	5.84625	2.17987	6.03856	2.19566	5.50687	2.42456
6.24218	0.12827	6.26481	1.4116	5.63131	1.17164	6.27612	1.74056	7.0793	0.43211	6.09512	2.61089	5.85756	2.1911	6.04987	2.19791	5.51819	2.47165
6.25349	0.1278	6.27612	1.39959	5.64262	1.19768	6.28743	1.72603	7.09061	0.43621	6.10643	2.60256	5.86887	2.20077	6.06118	2.19947	5.5295	2.52104
6.26481	0.12733	6.28743	1.38721	5.65394	1.224	6.29874	1.71099	7.10193	0.4396	6.11775	2.59417	5.88018	2.20896	6.0725	2.20027	5.54081	2.57266
6.27612	0.12686	6.29874	1.3743	5.66525	1.25044	6.31006	1.69528	7.11324	0.44219	6.12906	2.5854	5.8915	2.21584	6.08381	2.20023	5.55212	2.62642
6.28743	0.12638	6.31006	1.36072	5.67656	1.27691	6.32137	1.67899	7.12455	0.44416	6.14037	2.57644	5.90281	2.22102	6.09512	2.19944	5.56344	2.68221
6.29874	0.12586	6.32137	1.34658	5.68787	1.30356	6.33268	1.66208	7.13586	0.44548	6.15168	2.56728	5.91412	2.22428	6.10643	2.19826	5.57475	2.7399
6.31006	0.12528	6.33268	1.33189	5.69919	1.33027	6.34399	1.64431	7.14718	0.44595	6.163	2.55804	5.92543	2.22553	6.11775	2.19664	5.58606	2.79946
6.32137	0.12466	6.34399	1.31649	5.7105	1.35667	6.35531	1.62555	7.15849	0.44558	6.17431	2.5487	5.93675	2.22486	6.12906	2.19427	5.59737	2.86072
6.33268	0.12397	6.35531	1.30029	5.72181	1.38264	6.36662	1.60576	7.1698	0.44439	6.18562	2.53901	5.94806	2.22249	6.14037	2.19128	5.60869	2.92339
6.34399	0.12317	6.36662	1.28329	5.73312	1.40817	6.37793	1.58497	7.18111	0.44239	6.19693	2.52906	5.95937	2.21851	6.15168	2.18766	5.62	2.98747
6.35531	0.12227	6.37793	1.26553	5.74444	1.43327	6.38924	1.56315	7.19243	0.43955	6.20824	2.51902	5.97068	2.21315	6.163	2.18357	5.63131	3.05299
6.36662	0.12124	6.38924	1.24701	5.75575	1.45782	6.40056	1.54018	7.20374	0.43589	6.21956	2.50867	5.982	2.20653	6.17431	2.17898	5.64262	3.11959
6.37793	0.12008	6.40056	1.22764	5.76706	1.48155	6.41187	1.51636	7.21505	0.43149	6.23087	2.49764	5.99331	2.19853	6.18562	2.17368	5.65394	3.18677
6.38924	0.11881	6.41187	1.20763	5.77837	1.5043	6.42318	1.49168	7.22636	0.42641	6.24218	2.48587	6.00462	2.1894	6.19693	2.16777	5.66525	3.25412
6.40056	0.11738	6.42318	1.18698	5.78969	1.526	6.43449	1.46583	7.23768	0.42064	6.25349	2.47326	6.01593	2.17925	6.20824	2.16139	5.67656	3.32138
6.41187	0.11586	6.43449	1.16551	5.801	1.54655	6.44581	1.43882	7.24899	0.41439	6.26481	2.45967	6.02725	2.16812	6.21956	2.15438	5.68787	3.38896
6.42318	0.11423	6.44581	1.14322	5.81231	1.56587	6.45712	1.41091	7.2603	0.40772	6.27612	2.44533	6.03856	2.15612	6.23087	2.14642	5.69919	3.45657
6.43449	0.11244	6.45712	1.12031	5.82362	1.58391	6.46843	1.38214	7.27161	0.40066	6.28743	2.43026	6.04987	2.1435	6.24218	2.13748	5.7105	3.5232
6.44581	0.11052	6.46843	1.09682	5.83493	1.60061	6.47974	1.35254	7.28292	0.39331	6.29874	2.41411	6.06118	2.13046	6.25349	2.12751	5.72181	3.58852
6.45712	0.10846	6.47974	1.07275	5.84625	1.61593	6.49106	1.32217	7.29424	0.38569	6.31006	2.39665	6.0725	2.11701	6.26481	2.11641	5.73312	3.65249
6.46843	0.10628	6.49106	1.04816	5.85756	1.6302	6.50237	1.29092	7.30555	0.37791	6.32137	2.37803	6.08381	2.10314	6.27612	2.10436	5.74444	3.71518
6.47974	0.104	6.50237	1.02295	5.86887	1.64347	6.51368	1.25887	7.31686	0.37006	6.33268	2.35821	6.09512	2.08901	6.28743	2.09144	5.75575	3.77621
6.49106	0.10163	6.51368	0.99719	5.88018	1.65581	6.52499	1.22632	7.32817	0.36227	6.34399	2.33677	6.10643	2.07496	6.29874	2.07742	5.76706	3.83492
6.50237	0.09914	6.52499	0.97113	5.8915	1.66729	6.5363	1.19347	7.33949	0.35471	6.35531	2.31357	6.11775	2.06101	6.31006	2.0621	5.77837	3.89096
6.51368	0.09657	6.5363	0.94492	5.90281	1.67758	6.54762	1.16036	7.3508	0.3475	6.36662	2.28855	6.12906	2.04694	6.32137	2.04563	5.78969	3.94409
6.52499	0.09391	6.54762	0.91855	5.91412	1.68651	6.55893	1.12712	7.36211	0.34073	6.37793	2.26179	6.14037	2.03294	6.33268	2.02801	5.801	3.99412
6.5363	0.09122	6.55893	0.89213	5.92543	1.69401	6.57024	1.09379	7.37342	0.33453	6.38924	2.23326	6.15168	2.01902	6.34399	2.00894	5.81231	4.04086
6.54762	0.08848	6.57024	0.86567	5.93675	1.70011	6.58155	1.0604	7.38474	0.32899	6.40056	2.20279	6.163	2.00527	6.35531	1.98831	5.82362	4.08418
6.55893	0.08571	6.58155	0.83918	5.94806	1.70495	6.59287	1.0271	7.39605	0.32424	6.41187	2.17082	6.17431	1.99169	6.36662	1.96607	5.83493	4.12396
6.57024	0.08292	6.59287	0.81277	5.95937	1.70856	6.60418	0.99404	7.40736	0.32041	6.42318	2.13736	6.18562	1.9781	6.37793	1.94235	5.84625	4.16011
6.58155	0.08013	6.60418	0.78655	5.97068	1.7111	6.61549	0.96138	7.41867	0.31763	6.43449	2.10197	6.19693	1.9646	6.38924	1.91712	5.85756	4.19355
6.59287	0.07735	6.61549	0.76061	5.982	1.71261	6.6268	0.92927	7.42999	0.31603	6.44581	2.0647	6.20824	1.95129	6.40056	1.89025	5.86887	4.22448
6.60418	0.07459	6.6268	0.73509	5.99331	1.71297	6.63812	0.89801	7.4413	0.31571	6.45712	2.02589	6.21956	1.93802	6.41187	1.86209	5.88018	4.25301
6.61549	0.07188	6.63812	0.71024	6.00462	1.71232	6.64943	0.86776	7.45261	0.31683	6.46843	1.98563	6.23087	1.92453	6.42318	1.83266	5.8915	4.27937
6.6268	0.06923	6.64943	0.68617	6.01593	1.71074	6.66074	0.83851	7.46392	0.31947	6.47974	1.94402	6.24218	1.91079	6.43449	1.80165	5.90281	4.30277
6.63812	0.06665	6.66074	0.66284	6.02725	1.70819	6.67205	0.81041	7.47524	0.32377	6.49106	1.90119	6.25349	1.89671	6.44581	1.7691	5.91412	4.32279
6.64943	0.06416	6.67205	0.64038	6.03856	1.70473	6.68337	0.7836	7.48655	0.32984	6.50237	1.85695	6.26481	1.88219	6.45712	1.73529	5.92543	4.33926
6.66074	0.06177	6.68337	0.61888	6.04987	1.70052	6.69468	0.75819	7.49786	0.33777	6.51368	1.81147	6.27612	1.86742	6.46843	1.70031	5.93675	4.35229
6.67205	0.0595	6.69468	0.59845	6.06118	1.69571	6.70599	0.7343	7.50917	0.34768	6.52499	1.76519	6.28743	1.8524	6.47974	1.66424	5.94806	4.36225
6.68337	0.05735	6.70599	0.57917	6.0725	1.69028	6.7173	0.71204	7.52049	0.35965	6.5363	1.71845	6.29874	1.83685	6.49106	1.62717	5.95937	4.36927
6.69468	0.05534	6.7173	0.56113	6.08381	1.6842	6.72862	0.6915	7.5318	0.37378	6.54762	1.67129	6.31006	1.82056	6.50237	1.58898	5.97068	4.37375
6.70599	0.05347	6.72862	0.54441	6.09512	1.67756	6.73993	0.67275	7.54311	0.39015	6.55893	1.62391	6.32137	1.80364	6.51368	1.54979	5.982	4.37586
6.7173	0.05175	6.73993	0.52908	6.10643	1.67065	6.75124	0.65587	7.55442	0.40883	6.57024	1.57638	6.33268	1.78605	6.52499	1.51001	5.99331	4.37529
6.72862	0.05018	6.75124	0.51519	6.11775	1.66348	6.76255	0.64089	7.56574	0.42988	6.58155	1.52877	6.34399	1.76748	6.5363	1.46989	6.00462	4.37249
6.73993	0.04877	6.76255	0.50279	6.12906	1.65581	6.77387	0.62786	7.57705	0.45338	6.59287	1.48132	6.35531	1.74782	6.54762	1.42948	6.01593	4.36763
6.75124	0.04753	6.77387	0.49192	6.14037	1.64778	6.78518	0.61678	7.58836	0.47935	6.60418	1.43427	6.36662	1.727	6.55893	1.38892	6.02725	4.36067
6.76255	0.04644	6.78518	0.48259	6.15168	1.6394	6.79649	0.60767	7.59967	0.50784	6.61549	1.38783	6.37793	1.70506	6.57024	1.34826	6.03856	4.35178
6.77387	0.04552	6.79649	0.47483	6.163	1.6308	6.8078	0.6005	7.61099	0.53888	6.6268	1.34226	6.38924	1.68196	6.58155	1.30756	6.04987	4.34141
6.78518	0.04475	6.8078	0.46862	6.17431	1.62197	6.81912	0.59525	7.6223	0.57248	6.63812	1.298	6.40056	1.65756	6.59287	1.267	6.06118	4.32993
6.79649	0.04414	6.81912	0.46397	6.18562	1.61277	6.83043	0.59187	7.63361	0.60866	6.64943	1.25528	6.41187	1.63222	6.60418	1.22677	6.0725	4.31728
6.8078	0.04368	6.83043	0.46084	6.19693	1.6033	6.84174	0.5903	7.64492	0.64739	6.66074	1.2141	6.42318	1.6059	6.61549	1.18707	6.08381	4.30337
6.81912	0.04337	6.84174	0.4592	6.20824	1.59366	6.85305	0.59046	7.65623	0.68868	6.67205	1.17467	6.43449	1.57827	6.6268	1.14809	6.09512	4.28845
6.83043	0.04319	6.85305	0.45898	6.21956	1.58373	6.86437	0.59227	7.66755	0.7325	6.68337	1.13721	6.44581	1.54934	6.63812	1.11023	6.10643	4.27321
6.84174	0.04315	6.86437	0.46014	6.23087	1.57331	6.87568	0.59561	7.67886	0.77879	6.69468	1.10189	6.45712	1.51938	6.64943	1.07369	6.11775	4.25765
6.85305	0.04322	6.87568	0.4626	6.24218	1.5624	6.88699	0.60038	7.69017	0.82751	6.70599	1.06888	6.46843	1.48842	6.66074	1.03843	6.12906	4.24121
6.86437	0.04341	6.88699	0.46628	6.25349	1.55096	6.8983	0.60644	7.70148	0.87859	6.7173	1.03834	6.47974	1.45654	6.67205	1.00464	6.14037	4.22422
6.87568	0.04369	6.8983	0.47107	6.26481	1.53893	6.90961	0.61367	7.7128	0.93197	6.72862	1.0104	6.49106	1.4238	6.68337	0.97249	6.15168	4.20668
6.88699	0.04407	6.90961	0.4769	6.27612	1.52645	6.92093	0.62203	7.72411	0.98754	6.73993	0.98518	6.50237	1.39007	6.69468	0.94215	6.163	4.18884
6.8983	0.04452	6.92093	0.4837	6.28743	1.51359	6.93224	0.63137	7.73542	1.04521	6.75124	0.96276	6.51368	1.35544	6.70599	0.91375	6.17431	4.17067
6.90961	0.04504	6.93224	0.49136	6.29874	1.50015	6.94355	0.64141	7.74673	1.10488	6.76255	0.94322	6.52499	1.32023	6.7173	0.88743	6.18562	4.15178
6.92093	0.04562	6.94355	0.4997	6.31006	1.486	6.95486	0.65201	7.75805	1.16659	6.77387	0.92659	6.5363	1.28469	6.72862	0.86332	6.19693	4.13236
6.93224	0.04625	6.95486	0.50859	6.32137	1.47124	6.96618	0.66298	7.76936	1.23022	6.78518	0.91291	6.54762	1.24884	6.73993	0.84151	6.20824	4.11267
6.94355	0.04692	6.96618	0.51789	6.33268	1.45586	6.97749	0.67438	7.78067	1.29544	6.79649	0.90217	6.55893	1.21283	6.75124	0.82208	6.21956	4.0924
6.95486	0.0476	6.97749	0.52761	6.34399	1.43966	6.9888	0.68601	7.79198	1.36229	6.8078	0.89434	6.57024	1.17671	6.76255	0.80512	6.23087	4.07095
6.96618	0.04829	6.9888	0.53762	6.35531	1.42256	7.00011	0.69753	7.8033	1.43063	6.81912	0.88938	6.58155	1.14053	6.77387	0.79066	6.24218	4.04827
6.97749	0.04899	7.00011	0.54764	6.36662	1.40452	7.01143	0.70877	7.81461	1.50009	6.83043	0.88722	6.59287	1.10445	6.78518	0.77872	6.25349	4.02421
6.9888	0.04969	7.01143	0.55753	6.37793	1.38561	7.02274	0.71956	7.82592	1.57051	6.84174	0.88775	6.60418	1.06864	6.79649	0.76933	6.26481	3.9986
7.00011	0.05037	7.02274	0.56716	6.38924	1.36581	7.03405	0.72975	7.83723	1.64171	6.85305	0.89086	6.61549	1.03326	6.8078	0.76247	6.27612	3.97178
7.01143	0.051	7.03405	0.5764	6.40056	1.34502	7.04536	0.73921	7.84855	1.71361	6.86437	0.8964	6.6268	0.99849	6.81912	0.75811	6.28743	3.94384
7.02274	0.05159	7.04536	0.58512	6.41187	1.32349	7.05668	0.74778	7.85986	1.78604	6.87568	0.90422	6.63812	0.96466	6.83043	0.75619	6.29874	3.91426
7.03405	0.05212	7.05668	0.5932	6.42318	1.30121	7.06799	0.75533	7.87117	1.85873	6.88699	0.91414	6.64943	0.93192	6.84174	0.75665	6.31006	3.88266
7.04536	0.05259	7.06799	0.60054	6.43449	1.27795	7.0793	0.76177	7.88248	1.93152	6.8983	0.92597	6.66074	0.90029	6.85305	0.75938	6.32137	3.84927
7.05668	0.05298	7.0793	0.60703	6.44581	1.25374	7.09061	0.76705	7.8938	2.00439	6.90961	0.93951	6.67205	0.86992	6.86437	0.76428	6.33268	3.81406
7.06799	0.05329	7.09061	0.61264	6.45712	1.22877	7.10193	0.7711	7.90511	2.0772	6.92093	0.95469	6.68337	0.84095	6.87568	0.77121	6.34399	3.77643
7.0793	0.05352	7.10193	0.6173	6.46843	1.2031	7.11324	0.77375	7.91642	2.14962	6.93224	0.97129	6.69468	0.81353	6.88699	0.78004	6.35531	3.73613
7.09061	0.05367	7.11324	0.62084	6.47974	1.17675	7.12455	0.77531	7.92773	2.22149	6.94355	0.98889	6.70599	0.78777	6.8983	0.7906	6.36662	3.69307
7.10193	0.05373	7.12455	0.62352	6.49106	1.14978	7.13586	0.77572	7.93905	2.29287	6.95486	1.00726	6.7173	0.76379	6.90961	0.80273	6.37793	3.6474
7.11324	0.05369	7.13586	0.62528	6.50237	1.1221	7.14718	0.77461	7.95036	2.36394	6.96618	1.02614	6.72862	0.74168	6.92093	0.81636	6.38924	3.59907
7.12455	0.05359	7.14718	0.6258	6.51368	1.09376	7.15849	0.77193	7.96167	2.43441	6.97749	1.04557	6.73993	0.72152	6.93224	0.83128	6.40056	3.54781
7.13586	0.05341	7.15849	0.62505	6.52499	1.06505	7.1698	0.76771	7.97298	2.50381	6.9888	1.06529	6.75124	0.70339	6.94355	0.84718	6.41187	3.49431
7.14718	0.05313	7.1698	0.62305	6.5363	1.03613	7.18111	0.76196	7.9843	2.57204	7.00011	1.08477	6.76255	0.68733	6.95486	0.86384	6.42318	3.43857
7.15849	0.05276	7.18111	0.61978	6.54762	1.00703	7.19243	0.75459	7.99561	2.63936	7.01143	1.10373	6.77387	0.67337	6.96618	0.88104	6.43449	3.37992
7.1698	0.05229	7.19243	0.61517	6.55893	0.97784	7.20374	0.74563	8.00692	2.70567	7.02274	1.12194	6.78518	0.66153	6.97749	0.89881	6.44581	3.31844
7.18111	0.05174	7.20374	0.60923	6.57024	0.94859	7.21505	0.73524	8.01823	2.77089	7.03405	1.13915	6.79649	0.65181	6.9888	0.9169	6.45712	3.25467
7.19243	0.05109	7.21505	0.60206	6.58155	0.91931	7.22636	0.72346	8.02954	2.83496	7.04536	1.15515	6.8078	0.64418	7.00011	0.93487	6.46843	3.18873
7.20374	0.05035	7.22636	0.5937	6.59287	0.89012	7.23768	0.71025	8.04086	2.89796	7.05668	1.16973	6.81912	0.63862	7.01143	0.95249	6.47974	3.12077
7.21505	0.04954	7.23768	0.58412	6.60418	0.86114	7.24899	0.69585	8.05217	2.96	7.06799	1.1827	6.83043	0.63506	7.02274	0.96954	6.49106	3.05097
7.22636	0.04866	7.24899	0.57353	6.61549	0.83249	7.2603	0.68036	8.06348	3.02066	7.0793	1.19388	6.84174	0.63345	7.03405	0.98579	6.50237	2.97905
7.23768	0.04771	7.2603	0.562	6.6268	0.80432	7.27161	0.66377	8.07479	3.07969	7.09061	1.20326	6.85305	0.63369	7.04536	1.00106	6.51368	2.90523
7.24899	0.04671	7.27161	0.54952	6.63812	0.77689	7.28292	0.64617	8.08611	3.13688	7.10193	1.2107	6.86437	0.63568	7.05668	1.01516	6.52499	2.83024
7.2603	0.04567	7.28292	0.53616	6.64943	0.75033	7.29424	0.62759	8.09742	3.19216	7.11324	1.21594	6.87568	0.6393	7.06799	1.02791	6.5363	2.75458
7.27161	0.04458	7.29424	0.52194	6.66074	0.72462	7.30555	0.60814	8.10873	3.24549	7.12455	1.21947	6.88699	0.64445	7.0793	1.03914	6.54762	2.67832
7.28292	0.04347	7.30555	0.50695	6.67205	0.69988	7.31686	0.58792	8.12004	3.29682	7.13586	1.2212	6.8983	0.65096	7.09061	1.04885	6.55893	2.60175
7.29424	0.04232	7.31686	0.49127	6.68337	0.67624	7.32817	0.56707	8.13136	3.34626	7.14718	1.22056	6.90961	0.65871	7.10193	1.05689	6.57024	2.52497
7.30555	0.04116	7.32817	0.47502	6.69468	0.65379	7.33949	0.54578	8.14267	3.39397	7.15849	1.21751	6.92093	0.66765	7.11324	1.06304	6.58155	2.44809
7.31686	0.03998	7.33949	0.45838	6.70599	0.63264	7.3508	0.52419	8.15398	3.4401	7.1698	1.2121	6.93224	0.67762	7.12455	1.06768	6.59287	2.37144
7.32817	0.03881	7.3508	0.44145	6.7173	0.61288	7.36211	0.50237	8.16529	3.48443	7.18111	1.20435	6.94355	0.68833	7.13586	1.07076	6.60418	2.2954
7.33949	0.03766	7.36211	0.4243	6.72862	0.59459	7.37342	0.48042	8.17661	3.52654	7.19243	1.19414	6.95486	0.69961	7.14718	1.07175	6.61549	2.22032
7.3508	0.03653	7.37342	0.40703	6.73993	0.57785	7.38474	0.45843	8.18792	3.5664	7.20374	1.18152	6.96618	0.71127	7.15849	1.07063	6.6268	2.14658
7.36211	0.03544	7.38474	0.3897	6.75124	0.56271	7.39605	0.43651	8.19923	3.60398	7.21505	1.16673	6.97749	0.72336	7.1698	1.06744	6.63812	2.07489
7.37342	0.0344	7.39605	0.37242	6.76255	0.54923	7.40736	0.41476	8.21054	3.63966	7.22636	1.14987	6.9888	0.7357	7.18111	1.06217	6.64943	2.00561
7.38474	0.03342	7.40736	0.35528	6.77387	0.53743	7.41867	0.39329	8.22186	3.67343	7.23768	1.13089	7.00011	0.7479	7.19243	1.05472	6.66074	1.93872
7.39605	0.0325	7.41867	0.33839	6.78518	0.52734	7.42999	0.3722	8.23317	3.70498	7.24899	1.11024	7.01143	0.75977	7.20374	1.04512	6.67205	1.87456
7.40736	0.03166	7.42999	0.32182	6.79649	0.51897	7.4413	0.35157	8.24448	3.73428	7.2603	1.08808	7.02274	0.77115	7.21505	1.03355	6.68337	1.81345
7.41867	0.03091	7.4413	0.30567	6.8078	0.51231	7.45261	0.33148	8.25579	3.76134	7.27161	1.06443	7.03405	0.78188	7.22636	1.02011	6.69468	1.75568
7.42999	0.03026	7.45261	0.29002	6.81912	0.50734	7.46392	0.31202	8.26711	3.78613	7.28292	1.03949	7.04536	0.79179	7.23768	1.00477	6.70599	1.70152
7.4413	0.02971	7.46392	0.27495	6.83043	0.50404	7.47524	0.29325	8.27842	3.80913	7.29424	1.01328	7.05668	0.80076	7.24899	0.98792	6.7173	1.65122
7.45261	0.02929	7.47524	0.26051	6.84174	0.50234	7.48655	0.27523	8.28973	3.83032	7.30555	0.98604	7.06799	0.80863	7.2603	0.96972	6.72862	1.605
7.46392	0.02899	7.48655	0.24679	6.85305	0.50221	7.49786	0.25802	8.30104	3.84907	7.31686	0.95798	7.0793	0.81529	7.27161	0.95018	6.73993	1.56303
7.47524	0.02884	7.49786	0.23383	6.86437	0.50355	7.50917	0.24165	8.31236	3.86546	7.32817	0.92934	7.09061	0.82072	7.28292	0.92947	6.75124	1.52547
7.48655	0.02883	7.50917	0.22169	6.87568	0.50629	7.52049	0.22617	8.32367	3.87968	7.33949	0.90049	7.10193	0.82483	7.29424	0.90763	6.76255	1.49245
7.49786	0.02898	7.52049	0.2104	6.88699	0.51034	7.5318	0.21161	8.33498	3.89178	7.3508	0.87169	7.11324	0.82744	7.30555	0.88485	6.77387	1.46403
7.50917	0.02929	7.5318	0.20002	6.8983	0.51559	7.54311	0.19798	8.34629	3.90165	7.36211	0.8431	7.12455	0.82889	7.31686	0.86134	6.78518	1.44025
7.52049	0.02978	7.54311	0.19056	6.90961	0.52193	7.55442	0.1853	8.3576	3.90979	7.37342	0.81495	7.13586	0.82913	7.32817	0.8373	6.79649	1.42114
7.5318	0.03044	7.55442	0.18206	6.92093	0.52932	7.56574	0.17357	8.36892	3.91627	7.38474	0.78742	7.14718	0.82774	7.33949	0.81309	6.8078	1.40665
7.54311	0.03129	7.56574	0.17454	6.93224	0.53762	7.57705	0.16281	8.38023	3.9217	7.39605	0.76075	7.15849	0.82469	7.3508	0.78896	6.81912	1.39673
7.55442	0.03234	7.57705	0.168	6.94355	0.54662	7.58836	0.153	8.39154	3.92618	7.40736	0.73517	7.1698	0.82001	7.36211	0.76503	6.83043	1.39126
7.56574	0.03358	7.58836	0.16246	6.95486	0.55619	7.59967	0.14413	8.40285	3.92882	7.41867	0.71092	7.18111	0.81369	7.37342	0.74156	6.84174	1.39009
7.57705	0.03502	7.59967	0.15792	6.96618	0.56618	7.61099	0.13619	8.41417	3.93004	7.42999	0.68822	7.19243	0.80568	7.38474	0.71869	6.85305	1.39306
7.58836	0.03666	7.61099	0.15438	6.97749	0.5766	7.6223	0.12917	8.42548	3.92988	7.4413	0.66728	7.20374	0.79598	7.39605	0.69667	6.86437	1.39995
7.59967	0.03852	7.6223	0.15183	6.9888	0.58731	7.63361	0.12303	8.43679	3.92812	7.45261	0.64831	7.21505	0.78478	7.40736	0.6757	6.87568	1.41051
7.61099	0.04058	7.63361	0.15026	7.00011	0.59801	7.64492	0.11775	8.4481	3.92487	7.46392	0.63149	7.22636	0.77212	7.41867	0.65602	6.88699	1.42449
7.6223	0.04286	7.64492	0.14966	7.01143	0.60854	7.65623	0.1133	8.45942	3.92046	7.47524	0.61702	7.23768	0.75796	7.42999	0.63785	6.8983	1.44156
7.63361	0.04535	7.65623	0.15	7.02274	0.61875	7.66755	0.10965	8.47073	3.91502	7.48655	0.60507	7.24899	0.74256	7.4413	0.62138	6.90961	1.46144
7.64492	0.04805	7.66755	0.15128	7.03405	0.62852	7.67886	0.10677	8.48204	3.90848	7.49786	0.59579	7.2603	0.72603	7.45261	0.60685	6.92093	1.48401
7.65623	0.05095	7.67886	0.15345	7.04536	0.6377	7.69017	0.10462	8.49335	3.90114	7.50917	0.58933	7.27161	0.70835	7.46392	0.59442	6.93224	1.5089
7.66755	0.05407	7.69017	0.1565	7.05668	0.64618	7.70148	0.10317	8.50467	3.89347	7.52049	0.58583	7.28292	0.68964	7.47524	0.58428	6.94355	1.53551
7.67886	0.05739	7.70148	0.16039	7.06799	0.65384	7.7128	0.10238	8.51598	3.88561	7.5318	0.58539	7.29424	0.66991	7.48655	0.57663	6.95486	1.56345
7.69017	0.0609	7.7128	0.16509	7.0793	0.66055	7.72411	0.1022	8.52729	3.87749	7.54311	0.58813	7.30555	0.64929	7.49786	0.5716	6.96618	1.59232
7.70148	0.06461	7.72411	0.17057	7.09061	0.66631	7.73542	0.10262	8.5386	3.86901	7.55442	0.59413	7.31686	0.6279	7.50917	0.56937	6.97749	1.62217
7.7128	0.06851	7.73542	0.17679	7.10193	0.67102	7.74673	0.10358	8.54992	3.86011	7.56574	0.60346	7.32817	0.60588	7.52049	0.57006	6.9888	1.65261
7.72411	0.07258	7.74673	0.18372	7.11324	0.67454	7.75805	0.10508	8.56123	3.85089	7.57705	0.61618	7.33949	0.58344	7.5318	0.5738	7.00011	1.68277
7.73542	0.07683	7.75805	0.19133	7.12455	0.67711	7.76936	0.10706	8.57254	3.84141	7.58836	0.63235	7.3508	0.56072	7.54311	0.58072	7.01143	1.71226
7.74673	0.08123	7.76936	0.19959	7.13586	0.67869	7.78067	0.1095	8.58385	3.83176	7.59967	0.65197	7.36211	0.53781	7.55442	0.59089	7.02274	1.74069
7.75805	0.0858	7.78067	0.20844	7.14718	0.67893	7.79198	0.11235	8.59517	3.82258	7.61099	0.67507	7.37342	0.51482	7.56574	0.60442	7.03405	1.76767
7.76936	0.09051	7.79198	0.21784	7.15849	0.67781	7.8033	0.1156	8.60648	3.81391	7.6223	0.70165	7.38474	0.49185	7.57705	0.62138	7.04536	1.79286
7.78067	0.09535	7.8033	0.22776	7.1698	0.67534	7.81461	0.11919	8.61779	3.80523	7.63361	0.73168	7.39605	0.46901	7.58836	0.64182	7.05668	1.81592
7.79198	0.10032	7.81461	0.23812	7.18111	0.67152	7.82592	0.1231	8.6291	3.79657	7.64492	0.76514	7.40736	0.44642	7.59967	0.66577	7.06799	1.83654
7.8033	0.1054	7.82592	0.2489	7.19243	0.66626	7.83723	0.12731	8.64042	3.78848	7.65623	0.80198	7.41867	0.4242	7.61099	0.69326	7.0793	1.85443
7.81461	0.11057	7.83723	0.26004	7.20374	0.65958	7.84855	0.1318	8.65173	3.78097	7.66755	0.84215	7.42999	0.40245	7.6223	0.72432	7.09061	1.86957
7.82592	0.11581	7.84855	0.27152	7.21505	0.6516	7.85986	0.13653	8.66304	3.77353	7.67886	0.88556	7.4413	0.38128	7.63361	0.75892	7.10193	1.88173
7.83723	0.12111	7.85986	0.28328	7.22636	0.64236	7.87117	0.1415	8.67435	3.76617	7.69017	0.93213	7.45261	0.36077	7.64492	0.79705	7.11324	1.89048
7.84855	0.12646	7.87117	0.29527	7.23768	0.63184	7.88248	0.14666	8.68567	3.7592	7.70148	0.98176	7.46392	0.34101	7.65623	0.83868	7.12455	1.89658
7.85986	0.13185	7.88248	0.30746	7.24899	0.62024	7.8938	0.15203	8.69698	3.75297	7.7128	1.03434	7.47524	0.32209	7.66755	0.88377	7.13586	1.89989
7.87117	0.13725	7.8938	0.31984	7.2603	0.60767	7.90511	0.15757	8.70829	3.74729	7.72411	1.08975	7.48655	0.30406	7.67886	0.93224	7.14718	1.89949
7.88248	0.14265	7.90511	0.33235	7.27161	0.5941	7.91642	0.16327	8.7196	3.74182	7.73542	1.14783	7.49786	0.287	7.69017	0.984	7.15849	1.89532
7.8938	0.14805	7.91642	0.34493	7.28292	0.57963	7.92773	0.16912	8.73091	3.73654	7.74673	1.20846	7.50917	0.27094	7.70148	1.03897	7.1698	1.88744
7.90511	0.15344	7.92773	0.35755	7.29424	0.56426	7.93905	0.17511	8.74223	3.7316	7.75805	1.27167	7.52049	0.25595	7.7128	1.09706	7.18111	1.87587
7.91642	0.15879	7.93905	0.37019	7.30555	0.5481	7.95036	0.18126	8.75354	3.72681	7.76936	1.33728	7.5318	0.24205	7.72411	1.15811	7.19243	1.8604
7.92773	0.16408	7.95036	0.38287	7.31686	0.53126	7.96167	0.18758	8.76485	3.72236	7.78067	1.40494	7.54311	0.22927	7.73542	1.22201	7.20374	1.8411
7.93905	0.16933	7.96167	0.39552	7.32817	0.51384	7.97298	0.194	8.77616	3.71838	7.79198	1.47465	7.55442	0.21763	7.74673	1.2886	7.21505	1.81833
7.95036	0.17455	7.97298	0.40807	7.33949	0.49604	7.9843	0.20053	8.78748	3.71453	7.8033	1.54623	7.56574	0.20715	7.75805	1.35792	7.22636	1.79223
7.96167	0.17971	7.9843	0.42046	7.3508	0.47799	7.99561	0.20718	8.79879	3.71106	7.81461	1.61928	7.57705	0.19782	7.76936	1.42981	7.23768	1.76273
7.97298	0.18477	7.99561	0.43274	7.36211	0.45975	8.00692	0.21394	8.8101	3.70812	7.82592	1.69361	7.58836	0.18966	7.78067	1.50388	7.24899	1.73049
7.9843	0.18973	8.00692	0.44485	7.37342	0.44143	8.01823	0.22082	8.82141	3.70524	7.83723	1.76902	7.59967	0.18265	7.79198	1.58014	7.2603	1.69575
7.99561	0.19461	8.01823	0.45678	7.38474	0.42312	8.02954	0.22782	8.83273	3.70225	7.84855	1.8454	7.61099	0.17678	7.8033	1.65839	7.27161	1.65853
8.00692	0.19941	8.02954	0.46849	7.39605	0.40492	8.04086	0.23494	8.84404	3.69916	7.85986	1.92257	7.6223	0.17203	7.81461	1.73822	7.28292	1.61912
8.01823	0.20411	8.04086	0.47999	7.40736	0.38694	8.05217	0.24217	8.85535	3.69613	7.87117	2.00023	7.63361	0.16837	7.82592	1.81941	7.29424	1.57755
8.02954	0.20871	8.05217	0.49128	7.41867	0.36929	8.06348	0.24949	8.86666	3.69341	7.88248	2.07818	7.64492	0.16579	7.83723	1.90175	7.30555	1.53414
8.04086	0.21322	8.06348	0.50229	7.42999	0.35208	8.07479	0.25689	8.87798	3.69084	7.8938	2.15642	7.65623	0.16425	7.84855	1.98513	7.31686	1.48924
8.05217	0.21766	8.07479	0.51296	7.4413	0.33538	8.08611	0.26434	8.88929	3.68808	7.90511	2.23477	7.66755	0.16372	7.85986	2.06931	7.32817	1.44318
8.06348	0.22198	8.08611	0.52324	7.45261	0.31931	8.09742	0.27183	8.9006	3.68514	7.91642	2.31289	7.67886	0.16416	7.87117	2.15401	7.33949	1.39652
8.07479	0.22617	8.09742	0.53311	7.46392	0.30394	8.10873	0.27936	8.91191	3.68213	7.92773	2.39061	7.69017	0.16553	7.88248	2.23898	7.3508	1.34968
8.08611	0.23021	8.10873	0.54253	7.47524	0.28935	8.12004	0.28691	8.92323	3.6792	7.93905	2.46798	7.70148	0.16778	7.8938	2.32423	7.36211	1.30284
8.09742	0.23411	8.12004	0.5515	7.48655	0.27562	8.13136	0.2945	8.93454	3.67617	7.95036	2.5452	7.7128	0.17088	7.90511	2.40955	7.37342	1.25638
8.10873	0.23785	8.13136	0.56004	7.49786	0.26281	8.14267	0.30211	8.94585	3.67294	7.96167	2.62198	7.72411	0.17479	7.91642	2.49455	7.38474	1.21054
8.12004	0.24145	8.14267	0.56814	7.50917	0.25098	8.15398	0.30973	8.95716	3.66984	7.97298	2.69781	7.73542	0.17944	7.92773	2.57904	7.39605	1.16568
8.13136	0.2449	8.15398	0.57581	7.52049	0.24018	8.16529	0.31733	8.96848	3.66702	7.9843	2.77258	7.74673	0.18481	7.93905	2.66306	7.40736	1.12212
8.14267	0.24823	8.16529	0.58303	7.5318	0.23046	8.17661	0.32487	8.97979	3.66424	7.99561	2.84654	7.75805	0.19087	7.95036	2.74681	7.41867	1.08022
8.15398	0.25144	8.17661	0.58972	7.54311	0.22186	8.18792	0.33234	8.9911	3.66112	8.00692	2.91961	7.76936	0.19757	7.96167	2.82993	7.42999	1.0403
8.16529	0.25453	8.18792	0.59589	7.55442	0.2144	8.19923	0.33971	9.00241	3.65785	8.01823	2.99172	7.78067	0.20485	7.97298	2.91188	7.4413	1.00266
8.17661	0.25745	8.19923	0.60152	7.56574	0.20811	8.21054	0.34699	9.01373	3.65439	8.02954	3.06278	7.79198	0.21267	7.9843	2.99251	7.45261	0.96762
8.18792	0.26022	8.21054	0.60671	7.57705	0.20302	8.22186	0.35415	9.02504	3.65056	8.04086	3.1329	7.8033	0.221	7.99561	3.0721	7.46392	0.93543
8.19923	0.26282	8.22186	0.61145	7.58836	0.19913	8.23317	0.36117	9.03635	3.6466	8.05217	3.20217	7.81461	0.22976	8.00692	3.15052	7.47524	0.90637
8.21054	0.26529	8.23317	0.61568	7.59967	0.19644	8.24448	0.36802	9.04766	3.64231	8.06348	3.27015	7.82592	0.23892	8.01823	3.22767	7.48655	0.88069
8.22186	0.26762	8.24448	0.61941	7.61099	0.19497	8.25579	0.37468	9.05898	3.63731	8.07479	3.33658	7.83723	0.24842	8.02954	3.30345	7.49786	0.8586
8.23317	0.2698	8.25579	0.62266	7.6223	0.19469	8.26711	0.38111	9.07029	3.63157	8.08611	3.40122	7.84855	0.25826	8.04086	3.37795	7.50917	0.84031
8.24448	0.27182	8.26711	0.62544	7.63361	0.19561	8.27842	0.38735	9.0816	3.62511	8.09742	3.46399	7.85986	0.26838	8.05217	3.45128	7.52049	0.82601
8.25579	0.27369	8.27842	0.6279	7.64492	0.19771	8.28973	0.39337	9.09291	3.61846	8.10873	3.52485	7.87117	0.27874	8.06348	3.52294	7.5318	0.81585
8.26711	0.2754	8.28973	0.63005	7.65623	0.20096	8.30104	0.39912	9.10422	3.61166	8.12004	3.58372	7.88248	0.28931	8.07479	3.59266	7.54311	0.80999
8.27842	0.27698	8.30104	0.63175	7.66755	0.20535	8.31236	0.40459	9.11554	3.60412	8.13136	3.64075	7.8938	0.30008	8.08611	3.66012	7.55442	0.80852
8.28973	0.27842	8.31236	0.63301	7.67886	0.21084	8.32367	0.40984	9.12685	3.59578	8.14267	3.69608	7.90511	0.31101	8.09742	3.72526	7.56574	0.81157
8.30104	0.2797	8.32367	0.63389	7.69017	0.2174	8.33498	0.41484	9.13816	3.58663	8.15398	3.74983	7.91642	0.32206	8.10873	3.78802	7.57705	0.8192
8.31236	0.28081	8.33498	0.63442	7.70148	0.225	8.34629	0.41952	9.14947	3.57665	8.16529	3.80176	7.92773	0.3332	8.12004	3.84832	7.58836	0.83147
8.32367	0.28176	8.34629	0.63461	7.7128	0.2336	8.3576	0.42391	9.16079	3.56598	8.17661	3.85141	7.93905	0.34444	8.13136	3.90629	7.59967	0.84842
8.33498	0.28257	8.3576	0.6346	7.72411	0.24315	8.36892	0.428	9.1721	3.55445	8.18792	3.89874	7.95036	0.35581	8.14267	3.9621	7.61099	0.87004
8.34629	0.28323	8.36892	0.63441	7.73542	0.25362	8.38023	0.43186	9.18341	3.54193	8.19923	3.94369	7.96167	0.36728	8.15398	4.01591	7.6223	0.89634
8.3576	0.28377	8.38023	0.63414	7.74673	0.26495	8.39154	0.43547	9.19472	3.52872	8.21054	3.98665	7.97298	0.37877	8.16529	4.06745	7.63361	0.92729
8.36892	0.28419	8.39154	0.63382	7.75805	0.27713	8.40285	0.43881	9.20604	3.51533	8.22186	4.02757	7.9843	0.39026	8.17661	4.11626	7.64492	0.96285
8.38023	0.28455	8.40285	0.63333	7.76936	0.2901	8.41417	0.44196	9.21735	3.50152	8.23317	4.06615	7.99561	0.40179	8.18792	4.16229	7.65623	1.00294
8.39154	0.28486	8.41417	0.63274	7.78067	0.30379	8.42548	0.4449	9.22866	3.48711	8.24448	4.10231	8.00692	0.41335	8.19923	4.2055	7.66755	1.0475
8.40285	0.28503	8.42548	0.63208	7.79198	0.31816	8.43679	0.44756	9.23997	3.47222	8.25579	4.13602	8.01823	0.42494	8.21054	4.24637	7.67886	1.0964
8.41417	0.2851	8.43679	0.63136	7.8033	0.33316	8.4481	0.44993	9.25129	3.45656	8.26711	4.16724	8.02954	0.43654	8.22186	4.28487	7.69017	1.14953
8.42548	0.28507	8.4481	0.63061	7.81461	0.34869	8.45942	0.45206	9.2626	3.44009	8.27842	4.19648	8.04086	0.44816	8.23317	4.32066	7.70148	1.20676
8.43679	0.28492	8.45942	0.62989	7.82592	0.36471	8.47073	0.45395	9.27391	3.42319	8.28973	4.2237	8.05217	0.45983	8.24448	4.35369	7.7128	1.26794
8.4481	0.28466	8.47073	0.62922	7.83723	0.38116	8.48204	0.45562	9.28522	3.40591	8.30104	4.24819	8.06348	0.47147	8.25579	4.384	7.72411	1.3329
8.45942	0.28432	8.48204	0.62862	7.84855	0.39798	8.49335	0.45711	9.29654	3.388	8.31236	4.27005	8.07479	0.48306	8.26711	4.41157	7.73542	1.40145
8.47073	0.28391	8.49335	0.62814	7.85986	0.41512	8.50467	0.45846	9.30785	3.36968	8.32367	4.28952	8.08611	0.49455	8.27842	4.43703	7.74673	1.47341
8.48204	0.28341	8.50467	0.62789	7.87117	0.43252	8.51598	0.45967	9.31916	3.35139	8.33498	4.30662	8.09742	0.50594	8.28973	4.46037	7.75805	1.5488
8.49335	0.28285	8.51598	0.62786	7.88248	0.45011	8.52729	0.46083	9.33047	3.33301	8.34629	4.32117	8.10873	0.51721	8.30104	4.48082	7.76936	1.62739
8.50467	0.28224	8.52729	0.62803	7.8938	0.46789	8.5386	0.46196	9.34179	3.31428	8.3576	4.3337	8.12004	0.52836	8.31236	4.49847	7.78067	1.70873
8.51598	0.28162	8.5386	0.6284	7.90511	0.48579	8.54992	0.46301	9.3531	3.29529	8.36892	4.34427	8.13136	0.5394	8.32367	4.51357	7.79198	1.79281
8.52729	0.28097	8.54992	0.62896	7.91642	0.50372	8.56123	0.46401	9.36441	3.2764	8.38023	4.35356	8.14267	0.55034	8.33498	4.5262	7.8033	1.87938
8.5386	0.28028	8.56123	0.62973	7.92773	0.52163	8.57254	0.46497	9.37572	3.25769	8.39154	4.36166	8.15398	0.56117	8.34629	4.53626	7.81461	1.96798
8.54992	0.27955	8.57254	0.63072	7.93905	0.53953	8.58385	0.46591	9.38704	3.23896	8.40285	4.36763	8.16529	0.57186	8.3576	4.54439	7.82592	2.05832
8.56123	0.27879	8.58385	0.63193	7.95036	0.55742	8.59517	0.46695	9.39835	3.22046	8.41417	4.372	8.17661	0.58233	8.36892	4.55067	7.83723	2.15018
8.57254	0.278	8.59517	0.63345	7.96167	0.57523	8.60648	0.4681	9.40966	3.20243	8.42548	4.37478	8.18792	0.59256	8.38023	4.55584	7.84855	2.24338
8.58385	0.27718	8.60648	0.63529	7.97298	0.59283	8.61779	0.46928	9.42097	3.18496	8.43679	4.37567	8.19923	0.60253	8.39154	4.56	7.85986	2.33769
8.59517	0.27637	8.61779	0.63733	7.9843	0.61019	8.6291	0.47051	9.43229	3.1681	8.4481	4.3748	8.21054	0.61228	8.40285	4.56215	7.87117	2.43275
8.60648	0.27559	8.6291	0.63958	7.99561	0.62735	8.64042	0.47183	9.4436	3.15174	8.45942	4.37252	8.22186	0.62177	8.41417	4.56278	7.88248	2.52829
8.61779	0.27479	8.64042	0.64213	8.00692	0.64427	8.65173	0.47323	9.45491	3.13578	8.47073	4.36897	8.23317	0.63097	8.42548	4.56196	7.8938	2.62431
8.6291	0.27397	8.65173	0.64497	8.01823	0.66089	8.66304	0.47471	9.46622	3.12043	8.48204	4.3641	8.24448	0.63985	8.43679	4.55948	7.90511	2.72055
8.64042	0.27318	8.66304	0.64798	8.02954	0.6772	8.67435	0.47627	9.47753	3.1058	8.49335	4.35825	8.25579	0.64837	8.4481	4.55548	7.91642	2.81661
8.65173	0.27241	8.67435	0.65113	8.04086	0.69322	8.68567	0.47793	9.48885	3.09222	8.50467	4.35193	8.26711	0.65651	8.45942	4.55035	7.92773	2.91225
8.66304	0.27163	8.68567	0.6545	8.05217	0.70893	8.69698	0.47973	9.50016	3.07979	8.51598	4.34528	8.27842	0.66433	8.47073	4.54424	7.93905	3.0075
8.67435	0.27084	8.69698	0.65811	8.06348	0.72426	8.70829	0.48167	9.51147	3.0682	8.52729	4.33832	8.28973	0.6718	8.48204	4.5371	7.95036	3.10263
8.68567	0.27006	8.70829	0.66189	8.07479	0.73913	8.7196	0.48369	9.52278	3.05743	8.5386	4.33097	8.30104	0.67881	8.49335	4.52928	7.96167	3.19721
8.69698	0.26931	8.7196	0.66579	8.08611	0.75345	8.73091	0.48581	9.5341	3.04737	8.54992	4.32312	8.31236	0.6854	8.50467	4.52136	7.97298	3.29064
8.70829	0.26859	8.73091	0.66975	8.09742	0.76721	8.74223	0.48804	9.54541	3.03782	8.56123	4.3149	8.32367	0.69161	8.51598	4.51348	7.9843	3.38277
8.7196	0.26787	8.74223	0.67379	8.10873	0.78039	8.75354	0.49037	9.55672	3.02866	8.57254	4.30638	8.33498	0.69741	8.52729	4.50552	7.99561	3.47389
8.73091	0.26714	8.75354	0.67786	8.12004	0.79295	8.76485	0.49278	9.56803	3.01983	8.58385	4.29768	8.34629	0.70275	8.5386	4.49741	8.00692	3.56388
8.74223	0.26643	8.76485	0.682	8.13136	0.80494	8.77616	0.49528	9.57935	3.01128	8.59517	4.28953	8.3576	0.70768	8.54992	4.48907	8.01823	3.65261
8.75354	0.26571	8.77616	0.68625	8.14267	0.81637	8.78748	0.49777	9.59066	3.003	8.60648	4.28201	8.36892	0.71219	8.56123	4.48062	8.02954	3.73999
8.76485	0.265	8.78748	0.69051	8.15398	0.82725	8.79879	0.50025	9.60197	2.99491	8.61779	4.27451	8.38023	0.71641	8.57254	4.47214	8.04086	3.82611
8.77616	0.2643	8.79879	0.6948	8.16529	0.83756	8.8101	0.5027	9.61328	2.98713	8.6291	4.26708	8.39154	0.72033	8.58385	4.4637	8.05217	3.9111
8.78748	0.2636	8.8101	0.69914	8.17661	0.84718	8.82141	0.50509	9.6246	2.97959	8.64042	4.2603	8.40285	0.72384	8.59517	4.45603	8.06348	3.99441
8.79879	0.2629	8.82141	0.70343	8.18792	0.85611	8.83273	0.50737	9.63591	2.97193	8.65173	4.2542	8.41417	0.72706	8.60648	4.4492	8.07479	4.07571
8.8101	0.26222	8.83273	0.70764	8.19923	0.86434	8.84404	0.50957	9.64722	2.96407	8.66304	4.24824	8.42548	0.72997	8.61779	4.44256	8.08611	4.15467
8.82141	0.26152	8.84404	0.71175	8.21054	0.872	8.85535	0.51165	9.65853	2.95593	8.67435	4.24243	8.43679	0.73248	8.6291	4.43615	8.09742	4.2312
8.83273	0.2608	8.85535	0.71579	8.22186	0.87907	8.86666	0.51363	9.66985	2.94743	8.68567	4.23713	8.4481	0.73459	8.64042	4.43061	8.10873	4.30523
8.84404	0.26006	8.86666	0.71981	8.23317	0.88548	8.87798	0.51546	9.68116	2.93868	8.69698	4.2327	8.45942	0.73638	8.65173	4.42594	8.12004	4.37667
8.85535	0.2593	8.87798	0.72377	8.24448	0.89123	8.88929	0.51708	9.69247	2.92971	8.70829	4.22897	8.47073	0.73786	8.66304	4.42151	8.13136	4.44569
8.86666	0.25856	8.88929	0.72759	8.25579	0.89635	8.9006	0.51845	9.70378	2.92027	8.7196	4.22551	8.48204	0.73903	8.67435	4.4173	8.14267	4.51244
8.87798	0.25782	8.9006	0.73127	8.26711	0.90084	8.91191	0.5196	9.7151	2.91072	8.73091	4.22234	8.49335	0.73996	8.68567	4.4137	8.15398	4.57709
8.88929	0.25705	8.91191	0.73481	8.27842	0.90488	8.92323	0.52054	9.72641	2.90108	8.74223	4.21964	8.50467	0.7407	8.69698	4.41108	8.16529	4.63932
8.9006	0.25626	8.92323	0.73825	8.28973	0.90847	8.93454	0.52122	9.73772	2.8911	8.75354	4.21718	8.51598	0.74129	8.70829	4.40919	8.17661	4.69859
8.91191	0.25546	8.93454	0.74155	8.30104	0.91144	8.94585	0.52156	9.74903	2.88082	8.76485	4.21514	8.52729	0.7418	8.7196	4.4076	8.18792	4.75485
8.92323	0.25465	8.94585	0.7447	8.31236	0.91382	8.95716	0.5216	9.76035	2.87032	8.77616	4.21366	8.5386	0.74224	8.73091	4.40629	8.19923	4.80803
8.93454	0.25384	8.95716	0.74776	8.32367	0.91566	8.96848	0.52137	9.77166	2.85958	8.78748	4.21231	8.54992	0.74256	8.74223	4.40539	8.21054	4.85865
8.94585	0.25299	8.96848	0.75077	8.33498	0.91699	8.97979	0.52085	9.78297	2.84827	8.79879	4.21131	8.56123	0.7428	8.75354	4.40467	8.22186	4.90664
8.95716	0.25214	8.97979	0.75367	8.34629	0.91784	8.9911	0.51996	9.79428	2.83659	8.8101	4.21082	8.57254	0.74296	8.76485	4.40436	8.23317	4.95162
8.96848	0.2513	8.9911	0.75638	8.3576	0.91836	9.00241	0.5187	9.8056	2.82457	8.82141	4.21032	8.58385	0.74309	8.77616	4.40463	8.24448	4.99354
8.97979	0.25045	9.00241	0.75898	8.36892	0.9186	9.01373	0.51706	9.81691	2.81212	8.83273	4.20962	8.59517	0.74333	8.78748	4.40505	8.25579	5.03237
8.9911	0.24957	9.01373	0.76146	8.38023	0.91869	9.02504	0.515	9.82822	2.79972	8.84404	4.20873	8.60648	0.74369	8.79879	4.40586	8.26711	5.06808
9.00241	0.24867	9.02504	0.76376	8.39154	0.91868	9.03635	0.51257	9.83953	2.78739	8.85535	4.20778	8.61779	0.74407	8.8101	4.40725	8.27842	5.10136
9.01373	0.24774	9.03635	0.76596	8.40285	0.91836	9.04766	0.50977	9.85084	2.77479	8.86666	4.20704	8.6291	0.74448	8.82141	4.40867	8.28973	5.13217
9.02504	0.24676	9.04766	0.768	8.41417	0.91784	9.05898	0.50654	9.86216	2.76194	8.87798	4.2063	8.64042	0.745	8.83273	4.40989	8.30104	5.15963
9.03635	0.24577	9.05898	0.76982	8.42548	0.91715	9.07029	0.50289	9.87347	2.74893	8.88929	4.20516	8.65173	0.74564	8.84404	4.41091	8.31236	5.18387
9.04766	0.24474	9.07029	0.77141	8.43679	0.91628	9.0816	0.49885	9.88478	2.73603	8.9006	4.20359	8.66304	0.74634	8.85535	4.41192	8.32367	5.20518
9.05898	0.24365	9.0816	0.77278	8.4481	0.91527	9.09291	0.49453	9.89609	2.72336	8.91191	4.20173	8.67435	0.74711	8.86666	4.41323	8.33498	5.22361
9.07029	0.24249	9.09291	0.77405	8.45942	0.91421	9.10422	0.48993	9.90741	2.71091	8.92323	4.19974	8.68567	0.74798	8.87798	4.41461	8.34629	5.23901
9.0816	0.24127	9.10422	0.77523	8.47073	0.91313	9.11554	0.48498	9.91872	2.69879	8.93454	4.19738	8.69698	0.74904	8.88929	4.41568	8.3576	5.25206
9.09291	0.24002	9.11554	0.77623	8.48204	0.91203	9.12685	0.47973	9.93003	2.68713	8.94585	4.19451	8.70829	0.75026	8.9006	4.41641	8.36892	5.26287
9.10422	0.23874	9.12685	0.77702	8.49335	0.91099	9.13816	0.47419	9.94134	2.67606	8.95716	4.19143	8.7196	0.75156	8.91191	4.41695	8.38023	5.27225
9.11554	0.23739	9.13816	0.7776	8.50467	0.91013	9.14947	0.46837	9.95266	2.6657	8.96848	4.18839	8.73091	0.75295	8.92323	4.41745	8.39154	5.28033
9.12685	0.23596	9.14947	0.77799	8.51598	0.90948	9.16079	0.46232	9.96397	2.65618	8.97979	4.18509	8.74223	0.75447	8.93454	4.41772	8.40285	5.28599
9.13816	0.23445	9.16079	0.77821	8.52729	0.909	9.1721	0.45606	9.97528	2.64792	8.9911	4.18108	8.75354	0.75608	8.94585	4.41764	8.41417	5.28984
9.14947	0.23288	9.1721	0.77824	8.5386	0.90868	9.18341	0.44956	9.98659	2.64102	9.00241	4.17655	8.76485	0.75778	8.95716	4.4176	8.42548	5.29193
9.16079	0.23123	9.18341	0.77805	8.54992	0.90851	9.19472	0.44291	9.99791	2.63542	9.01373	4.17145	8.77616	0.75958	8.96848	4.4178	8.43679	5.29195
9.1721	0.22951	9.19472	0.77774	8.56123	0.90852	9.20604	0.43619	10.0092	2.63119	9.02504	4.16556	8.78748	0.76137	8.97979	4.4179	8.4481	5.29007
9.18341	0.2277	9.20604	0.7774	8.57254	0.90872	9.21735	0.42937	10.0205	2.62825	9.03635	4.15918	8.79879	0.76314	8.9911	4.41749	8.45942	5.28672
9.19472	0.22581	9.21735	0.77694	8.58385	0.90911	9.22866	0.42247	10.0318	2.62696	9.04766	4.15208	8.8101	0.76491	9.00241	4.41683	8.47073	5.28209
9.20604	0.22389	9.22866	0.77639	8.59517	0.90983	9.23997	0.41552	10.0432	2.62759	9.05898	4.14385	8.82141	0.7666	9.01373	4.41585	8.48204	5.27613
9.21735	0.22192	9.23997	0.77575	8.60648	0.91087	9.25129	0.40854	10.0545	2.62982	9.07029	4.13445	8.83273	0.76817	9.02504	4.41432	8.49335	5.26924
9.22866	0.21989	9.25129	0.77498	8.61779	0.91212	9.2626	0.40155	10.0658	2.63391	9.0816	4.12396	8.84404	0.76962	9.03635	4.41256	8.50467	5.26206
9.23997	0.21779	9.2626	0.77405	8.6291	0.91355	9.27391	0.39459	10.0771	2.63982	9.09291	4.11299	8.85535	0.77096	9.04766	4.41031	8.51598	5.25477
9.25129	0.21563	9.27391	0.77305	8.64042	0.91531	9.28522	0.38769	10.0884	2.64701	9.10422	4.10159	8.86666	0.77219	9.05898	4.40713	8.52729	5.24732
9.2626	0.2134	9.28522	0.77201	8.65173	0.91738	9.29654	0.38087	10.0997	2.65543	9.11554	4.0891	8.87798	0.77328	9.07029	4.40298	8.5386	5.23965
9.27391	0.21113	9.29654	0.77085	8.66304	0.91961	9.30785	0.37416	10.111	2.66499	9.12685	4.07551	8.88929	0.77413	9.0816	4.39789	8.54992	5.23164
9.28522	0.20883	9.30785	0.76963	8.67435	0.92197	9.31916	0.36761	10.1223	2.67568	9.13816	4.06082	8.9006	0.77471	9.09291	4.3925	8.56123	5.22342
9.29654	0.20648	9.31916	0.76845	8.68567	0.92456	9.33047	0.36121	10.1337	2.68742	9.14947	4.04502	8.91191	0.77506	9.10422	4.38689	8.57254	5.2151
9.30785	0.20411	9.33047	0.76727	8.69698	0.92742	9.34179	0.35499	10.145	2.70011	9.16079	4.0283	8.92323	0.77519	9.11554	4.38035	8.58385	5.20679
9.31916	0.20173	9.34179	0.76606	8.70829	0.93048	9.3531	0.34896	10.1563	2.71355	9.1721	4.01051	8.93454	0.77505	9.12685	4.3728	8.59517	5.19936
9.33047	0.19936	9.3531	0.76482	8.7196	0.93365	9.36441	0.34319	10.1676	2.72753	9.18341	3.99149	8.94585	0.77456	9.13816	4.36423	8.60648	5.19289
9.34179	0.19697	9.36441	0.76366	8.73091	0.9369	9.37572	0.33772	10.1789	2.74198	9.19472	3.97163	8.95716	0.77374	9.14947	4.35464	8.61779	5.18663
9.3531	0.19456	9.37572	0.76261	8.74223	0.94022	9.38704	0.33247	10.1902	2.75687	9.20604	3.95152	8.96848	0.77267	9.16079	4.34419	8.6291	5.18063
9.36441	0.19216	9.38704	0.7616	8.75354	0.94357	9.39835	0.32749	10.2015	2.77195	9.21735	3.93089	8.97979	0.77131	9.1721	4.33269	8.64042	5.17561
9.37572	0.18978	9.39835	0.76068	8.76485	0.947	9.40966	0.32277	10.2128	2.78709	9.22866	3.90958	8.9911	0.76953	9.18341	4.31998	8.65173	5.17158
9.38704	0.1874	9.40966	0.7599	8.77616	0.95055	9.42097	0.31834	10.2241	2.80209	9.23997	3.88774	9.00241	0.76737	9.19472	4.30646	8.66304	5.16785
9.39835	0.18504	9.42097	0.75927	8.78748	0.95411	9.43229	0.31418	10.2355	2.81677	9.25129	3.8651	9.01373	0.76479	9.20604	4.29273	8.67435	5.1644
9.40966	0.18271	9.43229	0.7588	8.79879	0.9577	9.4436	0.3103	10.2468	2.83095	9.2626	3.84164	9.02504	0.76176	9.21735	4.27846	8.68567	5.16168
9.42097	0.18042	9.4436	0.75849	8.8101	0.96135	9.45491	0.30667	10.2581	2.84431	9.27391	3.81778	9.03635	0.75834	9.22866	4.2635	8.69698	5.16012
9.43229	0.17817	9.45491	0.7583	8.82141	0.96495	9.46622	0.30332	10.2694	2.85701	9.28522	3.7936	9.04766	0.75451	9.23997	4.24798	8.70829	5.15944
9.4436	0.17595	9.46622	0.75828	8.83273	0.96844	9.47753	0.30022	10.2807	2.86888	9.29654	3.76887	9.05898	0.75019	9.25129	4.23154	8.7196	5.15916
9.45491	0.17377	9.47753	0.75845	8.84404	0.97181	9.48885	0.29743	10.292	2.87946	9.30785	3.74384	9.07029	0.74538	9.2626	4.21413	8.73091	5.15924
9.46622	0.17165	9.48885	0.75889	8.85535	0.97509	9.50016	0.29493	10.3033	2.88862	9.31916	3.71899	9.0816	0.74012	9.27391	4.19624	8.74223	5.15986
9.47753	0.16959	9.50016	0.75962	8.86666	0.97837	9.51147	0.29269	10.3147	2.89664	9.33047	3.69422	9.09291	0.73455	9.28522	4.17792	8.75354	5.16075
9.48885	0.1676	9.51147	0.76057	8.87798	0.98159	9.52278	0.29071	10.326	2.90377	9.34179	3.66927	9.10422	0.72867	9.29654	4.15885	8.76485	5.16214
9.50016	0.16568	9.52278	0.76172	8.88929	0.98464	9.5341	0.28897	10.3373	2.90959	9.3531	3.64425	9.11554	0.72237	9.30785	4.13931	8.77616	5.16422
9.51147	0.16381	9.5341	0.76305	8.9006	0.98752	9.54541	0.28741	10.3486	2.9138	9.36441	3.6196	9.12685	0.71569	9.31916	4.11984	8.78748	5.16641
9.52278	0.16201	9.54541	0.76452	8.91191	0.99027	9.55672	0.28603	10.3599	2.91633	9.37572	3.5954	9.13816	0.70865	9.33047	4.10028	8.79879	5.169
9.5341	0.16025	9.55672	0.76607	8.92323	0.99291	9.56803	0.2848	10.3712	2.91709	9.38704	3.57143	9.14947	0.70125	9.34179	4.08034	8.8101	5.17217
9.54541	0.15854	9.56803	0.76769	8.93454	0.99539	9.57935	0.28371	10.3825	2.91625	9.39835	3.54795	9.16079	0.69356	9.3531	4.06011	8.82141	5.17527
9.55672	0.15686	9.57935	0.76936	8.94585	0.99769	9.59066	0.28275	10.3938	2.91402	9.40966	3.5252	9.1721	0.68556	9.36441	4.04006	8.83273	5.17806
9.56803	0.1552	9.59066	0.77107	8.95716	0.99991	9.60197	0.28191	10.4052	2.91021	9.42097	3.50329	9.18341	0.67726	9.37572	4.0203	8.84404	5.18054
9.57935	0.15357	9.60197	0.77281	8.96848	1.00207	9.61328	0.28116	10.4165	2.90453	9.43229	3.48228	9.19472	0.66872	9.38704	4.00056	8.85535	5.18287
9.59066	0.15196	9.61328	0.77457	8.97979	1.00412	9.6246	0.28049	10.4278	2.89693	9.4436	3.46204	9.20604	0.66008	9.39835	3.98114	8.86666	5.18542
9.60197	0.15036	9.6246	0.77634	8.9911	1.00595	9.63591	0.27985	10.4391	2.88764	9.45491	3.44245	9.21735	0.6513	9.40966	3.96233	8.87798	5.18789
9.61328	0.14878	9.63591	0.77801	9.00241	1.00765	9.64722	0.27925	10.4504	2.87689	9.46622	3.42375	9.22866	0.64236	9.42097	3.94423	8.88929	5.1898
9.6246	0.14722	9.64722	0.77955	9.01373	1.00919	9.65853	0.27864	10.4617	2.86491	9.47753	3.40602	9.23997	0.63332	9.43229	3.9269	8.9006	5.19112
9.63591	0.14565	9.65853	0.78093	9.02504	1.01052	9.66985	0.27803	10.473	2.85163	9.48885	3.38965	9.25129	0.62417	9.4436	3.91023	8.91191	5.192
9.64722	0.14407	9.66985	0.78212	9.03635	1.01173	9.68116	0.27742	10.4843	2.83685	9.50016	3.37472	9.2626	0.61495	9.45491	3.89408	8.92323	5.19265
9.65853	0.14248	9.68116	0.78314	9.04766	1.01274	9.69247	0.27679	10.4956	2.82069	9.51147	3.3609	9.27391	0.60572	9.46622	3.87871	8.93454	5.19277
9.66985	0.14086	9.69247	0.78397	9.05898	1.01347	9.70378	0.27611	10.507	2.80354	9.52278	3.34814	9.28522	0.59652	9.47753	3.86425	8.94585	5.1922
9.68116	0.13924	9.70378	0.78454	9.07029	1.0139	9.7151	0.27541	10.5183	2.78554	9.5341	3.33633	9.29654	0.58735	9.48885	3.85111	8.95716	5.19134
9.69247	0.1376	9.7151	0.78495	9.0816	1.01405	9.72641	0.27468	10.5296	2.76655	9.54541	3.32523	9.30785	0.57827	9.50016	3.83941	8.96848	5.19047
9.70378	0.13593	9.72641	0.7852	9.09291	1.01406	9.73772	0.27389	10.5409	2.74683	9.55672	3.31469	9.31916	0.56934	9.51147	3.82877	8.97979	5.18921
9.7151	0.13427	9.73772	0.78519	9.10422	1.01397	9.74903	0.27306	10.5522	2.72678	9.56803	3.30463	9.33047	0.56058	9.52278	3.81914	8.9911	5.18703
9.72641	0.13262	9.74903	0.78494	9.11554	1.01362	9.76035	0.27216	10.5635	2.70634	9.57935	3.29499	9.34179	0.55196	9.5341	3.81042	9.00241	5.18419
9.73772	0.13096	9.76035	0.78447	9.12685	1.01298	9.77166	0.27123	10.5748	2.68542	9.59066	3.28575	9.3531	0.54352	9.54541	3.80233	9.01373	5.18064
9.74903	0.12929	9.77166	0.78379	9.13816	1.01206	9.78297	0.27024	10.5861	2.66412	9.60197	3.27682	9.36441	0.53536	9.55672	3.79473	9.02504	5.17608
9.76035	0.12761	9.78297	0.78279	9.14947	1.01086	9.79428	0.26922	10.5975	2.64257	9.61328	3.2683	9.37572	0.5275	9.56803	3.78752	9.03635	5.1709
9.77166	0.12593	9.79428	0.78153	9.16079	1.00944	9.8056	0.26817	10.6088	2.62098	9.6246	3.26008	9.38704	0.51987	9.57935	3.78064	9.04766	5.16482
9.78297	0.12423	9.8056	0.78	9.1721	1.00775	9.81691	0.26709	10.6201	2.59967	9.63591	3.25179	9.39835	0.51253	9.59066	3.77407	9.05898	5.15732
9.79428	0.12251	9.81691	0.77817	9.18341	1.00575	9.82822	0.26603	10.6314	2.57864	9.64722	3.24332	9.40966	0.50548	9.60197	3.76772	9.07029	5.14836
9.8056	0.12079	9.82822	0.77618	9.19472	1.00355	9.83953	0.26498	10.6427	2.55807	9.65853	3.23457	9.42097	0.49875	9.61328	3.7617	9.0816	5.13801
9.81691	0.11905	9.83953	0.77405	9.20604	1.00129	9.85084	0.2639	10.654	2.53805	9.66985	3.22546	9.43229	0.49235	9.6246	3.75593	9.09291	5.12705
9.82822	0.11733	9.85084	0.77166	9.21735	0.99887	9.86216	0.26282	10.6653	2.51828	9.68116	3.2161	9.4436	0.48625	9.63591	3.74994	9.10422	5.11556
9.83953	0.11562	9.86216	0.76901	9.22866	0.99628	9.87347	0.26174	10.6767	2.49867	9.69247	3.20649	9.45491	0.48045	9.64722	3.74362	9.11554	5.10272
9.85084	0.11391	9.87347	0.76615	9.23997	0.99355	9.88478	0.26072	10.688	2.47923	9.70378	3.19638	9.46622	0.47496	9.65853	3.73686	9.12685	5.08849
9.86216	0.11222	9.88478	0.76315	9.25129	0.99061	9.89609	0.25976	10.6993	2.46017	9.7151	3.18613	9.47753	0.46981	9.66985	3.72955	9.13816	5.07288
9.87347	0.11055	9.89609	0.76005	9.2626	0.98744	9.90741	0.25888	10.7106	2.44147	9.72641	3.17576	9.48885	0.46503	9.68116	3.72182	9.14947	5.05589
9.88478	0.10891	9.90741	0.75686	9.27391	0.98418	9.91872	0.2581	10.7219	2.42289	9.73772	3.16499	9.50016	0.46061	9.69247	3.71368	9.16079	5.03774
9.89609	0.10731	9.91872	0.7536	9.28522	0.98084	9.93003	0.25743	10.7332	2.40438	9.74903	3.15387	9.51147	0.45651	9.70378	3.70481	9.1721	5.01825
9.90741	0.10574	9.93003	0.75032	9.29654	0.97733	9.94134	0.2569	10.7445	2.3859	9.76035	3.14248	9.52278	0.45272	9.7151	3.69568	9.18341	4.99723
9.91872	0.10423	9.94134	0.74707	9.30785	0.97374	9.95266	0.25654	10.7558	2.36749	9.77166	3.13081	9.5341	0.44922	9.72641	3.68628	9.19472	4.97518
9.93003	0.10277	9.95266	0.7439	9.31916	0.97018	9.96397	0.25636	10.7672	2.3491	9.78297	3.11851	9.54541	0.44595	9.73772	3.67628	9.20604	4.95281
9.94134	0.10137	9.96397	0.74085	9.33047	0.96664	9.97528	0.25644	10.7785	2.33069	9.79428	3.10581	9.55672	0.44289	9.74903	3.66575	9.21735	4.92976
9.95266	0.10004	9.97528	0.73807	9.34179	0.96303	9.98659	0.25678	10.7898	2.31249	9.8056	3.09274	9.56803	0.44	9.76035	3.65478	9.22866	4.90585
9.96397	0.09879	9.98659	0.73559	9.3531	0.95938	9.99791	0.25738	10.8011	2.29424	9.81691	3.0792	9.57935	0.43728	9.77166	3.64337	9.23997	4.88129
9.97528	0.09761	9.99791	0.7334	9.36441	0.95583	10.0092	0.25826	10.8124	2.2757	9.82822	3.06575	9.59066	0.43471	9.78297	3.63106	9.25129	4.8557
9.98659	0.09653	10.0092	0.73154	9.37572	0.95239	10.0205	0.25945	10.8237	2.25683	9.83953	3.05237	9.60197	0.43227	9.79428	3.61811	9.2626	4.82908
9.99791	0.09554	10.0205	0.73	9.38704	0.949	10.0318	0.26096	10.835	2.23769	9.85084	3.03869	9.61328	0.42994	9.8056	3.60456	9.27391	4.80196
10.0092	0.09464	10.0318	0.7289	9.39835	0.94572	10.0432	0.26284	10.8463	2.21825	9.86216	3.02475	9.6246	0.4277	9.81691	3.59029	9.28522	4.77444
10.0205	0.09382	10.0432	0.72832	9.40966	0.94261	10.0545	0.26507	10.8576	2.19809	9.87347	3.01067	9.63591	0.4255	9.82822	3.57591	9.29654	4.74621
10.0318	0.09311	10.0545	0.7282	9.42097	0.93969	10.0658	0.26767	10.869	2.17703	9.88478	2.99675	9.64722	0.42331	9.83953	3.56144	9.30785	4.71758
10.0432	0.09249	10.0658	0.72862	9.43229	0.93697	10.0771	0.27065	10.8803	2.15504	9.89609	2.98313	9.65853	0.42112	9.85084	3.54644	9.31916	4.68918
10.0545	0.09196	10.0771	0.72959	9.4436	0.93444	10.0884	0.274	10.8916	2.13215	9.90741	2.9698	9.66985	0.4189	9.86216	3.53095	9.33047	4.66086
10.0658	0.09154	10.0884	0.73099	9.45491	0.93207	10.0997	0.27773	10.9029	2.10831	9.91872	2.95689	9.68116	0.41665	9.87347	3.51507	9.34179	4.6323
10.0771	0.09121	10.0997	0.7328	9.46622	0.92993	10.111	0.28183	10.9142	2.08333	9.93003	2.94456	9.69247	0.41438	9.88478	3.49918	9.3531	4.60363
10.0884	0.09096	10.111	0.73501	9.47753	0.92804	10.1223	0.28631	10.9255	2.05706	9.94134	2.93296	9.70378	0.41204	9.89609	3.48342	9.36441	4.57542
[truncated: 253 more rows]

## Sheet: Figure 5b
Total and projected DOSs for the [GeØ4]n network
[truncated: 2,072 more rows]

[truncated: 1 more sheets: Figure 8]
